# Supplementary material for: Establishing microbial communities to promote the growth of Pleurotus ostreatus through a top-down approach is hindered by the dominance of antagonistic interactions
Source: Appl Environ Microbiol. 2025 Aug 25;91(9):e00898-25. doi: 10.1128/aem.00898-25 (PMC12442370; doi:10.1128/aem.00898-25)
Supplement: Supplemental tables — Tables S2 to S15. [file aem.00898-25-s0002.xlsx]

## Sheet: Table of content
Sheets/Tables	Data
2	Details of the composition and the preparation of the MSM, PCS and R2A media
3	16S ASV count table and taxa
4	ITS ASV count table and taxa
5	Summary of the bacterial isolates used in the in vitro confrontation assay with P. ostreatus. Pairwise identity between ASV affiliated to genera affiliated to bacterial isolates is presented.
6	Pairwise distances between asv_16s_195 (genus Brevundimonas sp.) and Brevundimonas sp. sequences available in NCBI database
7	Alpha diversity of bacterial (A) and fungal (B) communities in the enrichment cultures and in the lignocellulosic substrate.
8	ANCOM BC with MSM vs the other treaments (R2A and PCS) in the enrichment samples (16S amplicon)
9	ANCOM BC with PCS_CO2 and R2A_CO2 vs the other treatment for the enrichment samples (16S amplicon)
10	ANCOM BC with MSM_atm and MSM_CO2 vs the other treatment for enrichment samples (ITS amplicon)
11	ANCOM BC with MSM vs PCS treatment for lignocellulosic sustrate samples (16S amplicon)
12	Mycelium area results in lignocellulosic substrate
13	Mycelium area results in the in vitro confrontation bioassays
14	Mycelium area results in lignocellulose substrate-based confrontation bioassay
15	Brevundimonas sp. abundance results in lignocellulose substrate-based confrontation bioassay

## Sheet: Table 2
Table S2 : Details of the composition and the preparation of the MSM, PCS and R2A media.
Media	Composition	Preparation
MSM	7 g.L-1 Na2HPO4	To use coconut fiber as the sole carbon source, the composite inoculum (10 g) was previously mixed with 90 mL of MSM and shaken for 20 min at 100 rpm. One aliquot (250 μL) of the resulting microbial suspension was added to an Erlenmeyer flask containing 25 mL MSM and 0.25 g of coconut fiber.
	2 g.L-1 K2HPO4
	1 g.L-1 (NH4)2SO4
	0.1 g.L-1 Ca(NO3)2
	0.2 g.L-1 MgCl2
	Trace elements and vitamins
	pH 7.5
PCS	0.1% yeast extract	Composite inoculum (1 g) + coconut fiber (0.3 g) was transferred in a 250 ml Erlenmeyer flasks containing 30 mL R2A or 30 mL PCS.
	0.5% peptone
	0.5% CaCO3
	0.5% NaCl
	0.3 g cellulose paper
	pH 7
R2A	0.50 g.L-1 casein hydrolysate
	0.50 g.L-1 proteose peptone
	0.5 g.L-1 yeast extract
	0.5 g.L-1 dextrose
	0.5 g.L-1 soluble starch
	0.3 g.L-1 K2HPO4
	0.024 g.L-1 MgSO4
	0.30 g.L-1 sodium pyruvate
	pH 7

## Sheet: Table 3
Table S3 : 16S ASV count table and taxa
	MSM_atm_enrichment_1	MSM_CO2_enrichment_1	PCS_atm_enrichment_1	PCS_CO2_enrichment_1	R2A_atm_enrichment_1	R2A_CO2_enrichment_1	MSM_atm_enrichment_2	MSM_CO2_enrichment_2	PCS_atm_enrichment_2	PCS_CO2_enrichment_2	R2A_atm_enrichment_2	R2A_CO2_enrichment_2	MSM_atm_enrichment_3	MSM_CO2_enrichment_3	PCS_atm_enrichment_3	PCS_CO2_enrichment_3	R2A_atm_enrichment_3	R2A_CO2_enrichment_3	MSM_atm_substrate_1	MSM_CO2_substrate_1	PCS_atm_substrate_1	PCS_CO2_substrate_1	R2A_atm_substrate_1	R2A_CO2_substrate_1	MSM_atm_substrate_2	MSM_CO2_substrate_2	PCS_atm_substrate_2	PCS_CO2_substrate_2	R2A_atm_substrate_2	R2A_CO2_substrate_2	MSM_atm_substrate_3	MSM_CO2_substrate_3	PCS_atm_substrate_3	PCS_CO2_substrate_3	R2A_atm_substrate_3	Kingdom	Phylum	Class	Order	Family	Genus	Species
ASV_16S_1	680	730	132	0	6876	0	783	881	733	73	344596	0	663	2875	38	28	129363	68	163	185	0	40	54	0	0	46	0	17	298	0	0	19	372	151	30	Bacteria	Firmicutes	Bacilli	Bacillales	Bacillaceae	Bacillus	NA
ASV_16S_2	89733	51412	0	20	112	53	17120	8481	191	225	167	0	13209	26255	0	0	82	18	0	0	0	0	0	0	0	0	0	0	0	0	0	0	0	0	0	Bacteria	Proteobacteria	Gammaproteobacteria	Burkholderiales	Nitrosomonadaceae	Nitrosomonas	europaea
ASV_16S_3	0	54	0	5131	0	6423	0	14	67	9782	0	8608	0	28	0	6040	15	68635	0	0	0	0	0	0	0	0	0	0	0	0	0	0	0	0	0	Bacteria	Bacteroidota	Bacteroidia	Bacteroidales	Tannerellaceae	Macellibacteroides	fermentans
ASV_16S_4	7	0	32	0	120	0	6	7	59	0	100645	0	18	8	0	0	227	0	0	0	0	0	0	0	0	0	0	0	0	0	0	0	0	0	0	Bacteria	Cyanobacteria	Sericytochromatia	NA	NA	NA	NA
ASV_16S_5	0	0	0	0	0	0	94	0	66	0	0	0	0	0	88210	49	0	0	0	0	0	0	0	0	0	0	0	0	0	0	0	0	0	0	0	Bacteria	Proteobacteria	Gammaproteobacteria	Pseudomonadales	Cellvibrionaceae	NA	NA
ASV_16S_6	84	125	0	0	2173	0	25	587	114	0	23031	0	47	300	0	0	57557	0	16	25	0	0	52	16	9	0	0	0	55	13	0	0	33	28	27	Bacteria	Firmicutes	Bacilli	Bacillales	Planococcaceae	NA	NA
ASV_16S_7	51	0	26255	0	0	9	0	0	49449	0	166	0	0	0	2516	0	0	0	0	0	0	0	0	0	0	0	0	0	0	0	0	0	0	0	0	Bacteria	Proteobacteria	Gammaproteobacteria	Pseudomonadales	Cellvibrionaceae	NA	NA
ASV_16S_8	2734	19264	0	0	0	0	1735	13891	0	0	49	0	1160	29192	0	44	0	0	0	0	0	0	0	0	0	0	0	0	0	0	0	0	0	0	0	Bacteria	Proteobacteria	Gammaproteobacteria	Burkholderiales	Nitrosomonadaceae	Nitrosomonas	europaea
ASV_16S_9	49	0	309	0	124	0	0	15	61051	51	49	0	0	0	6252	0	23	0	0	0	0	0	0	0	0	0	0	0	0	0	0	0	0	0	0	Bacteria	Firmicutes	Bacilli	Exiguobacterales	Exiguobacteraceae	Exiguobacterium	NA
ASV_16S_10	17	114	105	36	301	0	0	0	4097	0	38616	0	0	19	597	0	3595	0	0	0	0	0	0	0	0	0	0	0	0	0	0	0	25	0	0	Bacteria	Proteobacteria	Alphaproteobacteria	Rhizobiales	Rhizobiaceae	Pseudochrobactrum	NA
ASV_16S_11	0	192	0	0	0	207	0	0	0	2110	67	5224	0	20	0	0	0	32148	0	0	0	0	0	0	0	0	0	0	0	0	0	0	0	0	0	Bacteria	Proteobacteria	Gammaproteobacteria	Pseudomonadales	Moraxellaceae	Acinetobacter	NA
ASV_16S_12	59	0	10067	47	11	0	0	0	22466	0	19	0	0	0	2007	0	9	0	0	0	0	0	0	0	0	0	0	0	0	0	0	0	0	0	0	Bacteria	Bacteroidota	Bacteroidia	Chitinophagales	Saprospiraceae	NA	NA
ASV_16S_13	0	0	0	182	0	150	0	0	11	29312	0	1436	0	6	0	1511	0	1030	0	0	0	0	0	0	0	0	0	0	0	0	0	0	0	0	0	Bacteria	Bacteroidota	Bacteroidia	Bacteroidales	Bacteroidaceae	Bacteroides	graminisolvens
ASV_16S_14	0	0	78	0	0	0	0	0	28725	0	0	0	0	0	1743	0	0	0	0	0	0	0	0	0	0	0	0	0	0	0	0	0	29	0	0	Bacteria	Firmicutes	Bacilli	Bacillales	Planococcaceae	Lysinibacillus	NA
ASV_16S_15	7797	5313	0	49	0	0	7243	4557	0	0	135	0	1165	2970	0	0	16	0	0	0	0	0	0	0	0	0	0	0	0	0	0	0	0	0	0	Bacteria	Bacteroidota	Bacteroidia	Flavobacteriales	Weeksellaceae	Moheibacter	NA
ASV_16S_16	63	0	9862	5	8	0	15	16	17108	0	0	0	26	38	1423	0	9	0	0	0	0	0	0	0	0	0	0	0	0	0	0	0	0	0	0	Bacteria	Bacteroidota	Bacteroidia	Flavobacteriales	NS9 marine group	NA	NA
ASV_16S_17	0	0	0	0	44	0	0	0	0	0	26602	0	0	0	0	0	736	0	28	0	0	0	124	0	0	0	0	0	252	0	10	0	0	0	101	Bacteria	Actinobacteriota	Actinobacteria	Corynebacteriales	Mycobacteriaceae	Mycobacterium	NA
ASV_16S_18	30	662	34	0	192	4668	18	58	348	110	32	7980	0	86	71	37	21	8001	99	215	0	461	0	251	356	557	1146	233	0	101	337	262	10	177	82	Bacteria	Proteobacteria	Gammaproteobacteria	Enterobacterales	Enterobacteriaceae	Klebsiella	NA
ASV_16S_19	199	17327	68	0	520	2342	113	208	0	0	0	160	267	111	0	0	17	64	35	119	0	76	8	0	81	20	0	40	6	15	40	276	0	46	97	Bacteria	Proteobacteria	Gammaproteobacteria	Pseudomonadales	Pseudomonadaceae	Pseudomonas	NA
ASV_16S_20	19	720	0	18	51	1489	0	10	6	118	0	1299	0	14	0	0	0	14117	0	0	0	0	0	0	0	0	0	0	0	0	0	0	0	0	0	Bacteria	Proteobacteria	Gammaproteobacteria	Enterobacterales	Aeromonadaceae	Aeromonas	NA
ASV_16S_21	526	13414	0	0	0	0	208	2595	21	30	0	0	213	361	0	0	0	0	0	0	0	0	0	0	0	0	0	0	0	0	0	0	0	0	0	Bacteria	Bacteroidota	Bacteroidia	Sphingobacteriales	Sphingobacteriaceae	Sphingobacterium	alimentarium
ASV_16S_22	3527	1363	0	0	37	0	219	1511	0	0	529	0	6032	1367	0	0	2760	0	0	0	0	0	0	0	0	0	0	0	0	0	0	0	0	0	0	Bacteria	Bacteroidota	Bacteroidia	Chitinophagales	Chitinophagaceae	NA	NA
ASV_16S_23	0	0	0	0	0	0	11069	0	0	0	0	0	5941	0	0	0	0	0	0	0	0	0	0	0	0	0	0	0	0	0	0	0	0	0	0	Bacteria	Proteobacteria	Gammaproteobacteria	Burkholderiales	Nitrosomonadaceae	Nitrosomonas	NA
ASV_16S_24	585	10639	0	0	0	15	1319	948	0	0	143	0	603	2002	0	0	0	0	13	21	0	0	26	0	31	0	0	0	0	0	0	23	0	0	99	Bacteria	Proteobacteria	Gammaproteobacteria	Xanthomonadales	Rhodanobacteraceae	Frateuria	NA
ASV_16S_25	0	0	0	2856	0	0	0	0	0	11746	0	0	0	6	0	1715	0	0	0	0	0	0	0	0	0	0	0	0	0	0	0	0	0	0	0	Bacteria	Firmicutes	Clostridia	Peptostreptococcales-Tissierellales	Sedimentibacteraceae	Sedimentibacter	NA
ASV_16S_26	38	56	0	0	135	0	50	38	538	0	12825	0	67	124	0	0	2265	0	0	0	0	0	0	0	0	0	0	0	0	0	0	0	0	0	0	Bacteria	Firmicutes	Bacilli	Bacillales	Bacillaceae	Bacillus	NA
ASV_16S_27	61	11075	0	0	37	96	96	3189	0	0	75	14	40	637	0	26	8	0	0	0	0	0	0	0	0	0	0	7	0	0	0	0	0	0	0	Bacteria	Proteobacteria	Gammaproteobacteria	Xanthomonadales	Xanthomonadaceae	Stenotrophomonas	NA
ASV_16S_28	370	7922	0	0	31	0	423	695	13	0	4586	0	208	696	0	0	0	0	0	0	0	0	0	0	0	0	0	0	0	0	0	17	0	0	0	Bacteria	Proteobacteria	Gammaproteobacteria	Xanthomonadales	Rhodanobacteraceae	Rhodanobacter	NA
ASV_16S_29	0	0	0	8297	0	0	0	0	0	5592	0	43	0	0	0	605	0	59	0	0	0	0	0	0	0	0	0	0	0	0	0	0	0	0	0	Bacteria	Bacteroidota	Bacteroidia	Bacteroidales	Rikenellaceae	NA	NA
ASV_16S_30	0	0	0	130	0	0	0	0	0	13406	0	0	0	0	0	478	0	101	0	0	0	0	0	0	0	0	0	0	0	0	0	0	0	0	0	Bacteria	Bacteroidota	Bacteroidia	Bacteroidales	Rikenellaceae	Anaerocella	NA
ASV_16S_31	0	0	75	0	0	0	0	0	11926	0	0	0	0	0	653	0	0	0	0	0	0	0	0	0	0	0	0	0	0	0	0	0	0	0	0	Bacteria	Bacteroidota	Bacteroidia	Flavobacteriales	Flavobacteriaceae	Planktosalinus	NA
ASV_16S_32	0	0	0	591	0	0	0	0	0	9624	3	0	0	0	0	2144	0	25	0	0	0	0	0	0	0	0	0	0	0	0	0	0	0	0	0	Bacteria	Bacteroidota	Bacteroidia	Bacteroidales	Rikenellaceae	NA	NA
ASV_16S_33	213	6159	0	13	1782	19	333	590	0	0	1664	0	227	1172	0	0	173	0	0	0	0	0	0	0	0	0	0	0	0	0	0	0	0	0	0	Bacteria	Proteobacteria	Gammaproteobacteria	Xanthomonadales	Xanthomonadaceae	Pseudoxanthomonas	NA
ASV_16S_34	0	0	0	0	0	0	0	0	0	0	9730	0	0	0	0	0	2025	0	0	0	0	0	0	0	0	0	0	0	0	0	0	0	0	0	0	Bacteria	Firmicutes	Bacilli	Bacillales	Bacillaceae	Bacillus	marisflavi
ASV_16S_35	3178	7136	0	0	0	0	117	10	0	0	0	0	1025	44	0	0	0	0	0	0	0	0	0	0	0	0	0	0	0	0	0	0	0	0	0	Bacteria	Bacteroidota	Bacteroidia	Flavobacteriales	Flavobacteriaceae	Flavobacterium	NA
ASV_16S_36	0	0	172	0	0	0	0	0	10340	0	0	0	0	0	679	5	0	0	0	0	0	0	0	0	0	0	0	0	0	0	0	0	0	0	0	Bacteria	Proteobacteria	Alphaproteobacteria	Rhizobiales	Rhizobiaceae	Aquamicrobium	aerolatum
ASV_16S_37	0	0	0	3063	0	20	0	0	0	4354	0	176	0	0	0	803	0	2727	0	0	0	0	0	0	0	0	0	0	0	0	0	0	0	0	0	Bacteria	Bacteroidota	Bacteroidia	Bacteroidales	Rikenellaceae	Anaerocella	delicata
ASV_16S_38	1412	5600	0	0	0	0	957	76	0	0	0	0	1977	851	0	0	0	0	0	0	0	0	0	0	0	0	0	0	0	0	0	0	0	0	0	Bacteria	Bacteroidota	Bacteroidia	Flavobacteriales	NS9 marine group	NA	NA
ASV_16S_39	147	5030	33	14	138	26	169	2140	0	0	695	0	36	1803	0	0	108	0	0	0	0	0	0	0	0	0	0	0	0	0	0	0	7	0	0	Bacteria	Proteobacteria	Gammaproteobacteria	Xanthomonadales	Xanthomonadaceae	Thermomonas	NA
ASV_16S_40	0	0	0	212	0	0	0	0	0	8673	0	0	0	0	0	1231	0	65	0	0	0	0	0	0	0	0	0	0	0	0	0	0	0	0	0	Bacteria	Bacteroidota	Bacteroidia	Bacteroidales	Dysgonomonadaceae	Proteiniphilum	NA
ASV_16S_41	0	0	0	1593	0	0	0	0	0	6806	0	0	0	0	0	1648	0	0	0	0	0	0	0	0	0	0	0	0	0	0	0	0	0	0	0	Bacteria	Spirochaetota	MVP-15	NA	NA	NA	NA
ASV_16S_42	0	0	0	0	9151	0	0	0	0	0	386	0	0	0	0	0	483	14	0	0	0	0	0	0	0	0	0	0	0	0	0	0	0	0	0	Bacteria	Firmicutes	Bacilli	Exiguobacterales	Exiguobacteraceae	Exiguobacterium	NA
ASV_16S_43	0	0	0	0	54	0	0	0	0	0	8765	0	0	0	0	0	546	0	0	0	0	0	0	0	0	0	0	0	0	0	0	0	0	0	0	Bacteria	Proteobacteria	Alphaproteobacteria	Rhizobiales	Beijerinckiaceae	Bosea	NA
ASV_16S_44	2236	3357	0	0	31	0	675	401	0	6	89	0	1298	1208	0	0	16	0	0	0	0	0	0	0	0	4	0	0	0	0	0	0	0	0	0	Bacteria	Bacteroidota	Bacteroidia	Chitinophagales	Chitinophagaceae	Parafilimonas	terrae
ASV_16S_45	151	4255	0	0	275	0	227	1721	0	0	102	0	122	1376	0	0	914	0	0	0	0	0	0	0	0	0	0	0	0	0	0	0	0	0	0	Bacteria	Proteobacteria	Gammaproteobacteria	Burkholderiales	Comamonadaceae	Simplicispira	NA
ASV_16S_46	761	2969	810	0	49	0	221	1543	1706	0	58	0	477	350	0	0	45	0	0	0	0	0	0	0	0	0	0	0	0	0	0	0	0	0	0	Bacteria	Bacteroidota	Bacteroidia	Cytophagales	Cyclobacteriaceae	Algoriphagus	NA
ASV_16S_47	0	0	1220	0	0	0	0	0	7522	0	0	0	0	0	145	0	0	0	0	0	0	0	0	0	0	0	0	0	0	0	0	0	0	0	0	Bacteria	Bacteroidota	Bacteroidia	Cytophagales	Spirosomaceae	Persicitalea	NA
ASV_16S_48	1044	387	0	4	32	0	2002	513	34	0	1102	0	1880	1568	12	0	292	0	0	0	0	0	0	0	0	0	0	0	0	0	0	0	0	0	0	Bacteria	Proteobacteria	Alphaproteobacteria	Rhizobiales	Xanthobacteraceae	NA	NA
ASV_16S_49	390	5323	0	0	0	0	38	262	0	0	0	0	2492	85	0	0	0	0	0	0	0	0	0	0	0	0	0	0	0	0	0	0	0	0	0	Bacteria	Bacteroidota	Bacteroidia	Chitinophagales	Chitinophagaceae	Edaphobaculum	NA
ASV_16S_50	0	0	2910	9	0	0	0	0	4616	0	0	0	0	0	646	0	0	0	0	0	0	0	0	0	0	0	0	0	0	0	0	0	0	0	0	Bacteria	Proteobacteria	Gammaproteobacteria	Xanthomonadales	Rhodanobacteraceae	NA	NA
ASV_16S_51	1584	1824	0	0	20	0	1283	392	0	0	139	0	1297	1158	0	0	56	4	0	0	0	0	0	0	0	0	0	0	0	0	0	0	0	0	0	Bacteria	Bacteroidota	Bacteroidia	Chitinophagales	Chitinophagaceae	Flavitalea	NA
ASV_16S_52	938	4423	0	0	0	0	981	76	0	0	11	0	1207	68	0	0	0	0	0	0	0	0	0	0	0	0	0	0	0	0	0	0	0	0	0	Bacteria	Bacteroidota	Bacteroidia	Chitinophagales	Chitinophagaceae	Terrimonas	NA
ASV_16S_53	1688	1794	0	0	69	0	982	233	0	0	927	0	1387	537	0	0	48	0	0	0	0	0	0	0	0	0	0	0	0	0	0	0	0	0	0	Bacteria	Bacteroidota	Bacteroidia	Chitinophagales	Chitinophagaceae	NA	NA
ASV_16S_54	932	1408	0	0	45	0	865	965	0	0	201	0	1141	1334	0	0	107	34	0	0	0	0	0	0	0	0	0	0	32	0	0	24	0	0	35	Bacteria	Proteobacteria	Alphaproteobacteria	Rhizobiales	Rhizobiaceae	Allorhizobium-Neorhizobium-Pararhizobium-Rhizobium	NA
ASV_16S_55	0	0	0	0	0	16	0	0	0	0	0	1234	0	0	0	0	0	5680	0	0	0	0	0	0	0	0	0	0	0	0	0	0	0	0	0	Bacteria	Firmicutes	Bacilli	Lactobacillales	Lactobacillaceae	Weissella	NA
ASV_16S_56	0	0	1929	0	0	0	0	0	4854	0	0	0	0	0	92	0	0	0	0	0	0	0	0	0	0	0	0	0	0	0	0	0	4	0	0	Bacteria	Bacteroidota	Bacteroidia	Sphingobacteriales	Sphingobacteriaceae	Sphingobacterium	NA
ASV_16S_57	0	0	0	81	35	540	0	0	0	0	0	1065	0	0	0	0	38	5066	0	0	0	0	0	0	0	0	0	0	0	0	0	0	0	0	0	Bacteria	Proteobacteria	Gammaproteobacteria	Pseudomonadales	Moraxellaceae	Acinetobacter	NA
ASV_16S_58	0	0	0	0	0	0	0	0	0	0	6520	0	0	0	0	0	192	0	0	0	0	0	0	0	0	0	0	0	0	0	0	0	0	0	0	Bacteria	Actinobacteriota	Actinobacteria	Corynebacteriales	Mycobacteriaceae	Mycobacterium	minnesotense
ASV_16S_59	0	3635	0	0	0	0	0	1042	76	0	0	0	0	1866	0	0	0	0	0	0	0	0	0	0	0	0	0	10	0	0	0	59	21	0	0	Bacteria	Proteobacteria	Gammaproteobacteria	Burkholderiales	Alcaligenaceae	Castellaniella	NA
ASV_16S_60	0	2796	0	0	2875	671	0	0	0	0	0	56	0	11	0	0	0	31	0	0	0	0	0	0	0	0	0	0	0	0	0	0	0	0	0	Bacteria	Proteobacteria	Gammaproteobacteria	Pseudomonadales	Pseudomonadaceae	Pseudomonas	NA
ASV_16S_61	0	0	0	0	0	0	0	0	0	84	0	1895	0	0	0	0	0	4408	0	0	0	0	0	0	0	0	0	0	0	0	0	0	0	0	0	Bacteria	Proteobacteria	Gammaproteobacteria	Pseudomonadales	Moraxellaceae	Acinetobacter	NA
ASV_16S_62	0	0	0	0	106	0	0	0	0	0	5240	0	0	0	0	0	1027	0	0	0	0	0	0	0	0	0	0	0	0	0	0	0	0	0	0	Bacteria	Cyanobacteria	Sericytochromatia	NA	NA	NA	NA
ASV_16S_63	0	0	0	0	0	0	0	0	0	0	0	0	0	0	6272	0	0	0	0	0	0	0	0	0	0	0	0	0	0	0	0	0	0	0	0	Bacteria	Proteobacteria	Gammaproteobacteria	Pseudomonadales	Cellvibrionaceae	NA	NA
ASV_16S_64	119	261	0	0	106	0	193	63	0	0	4828	0	115	438	0	0	132	0	0	0	0	0	0	0	0	0	0	0	0	0	0	0	0	0	0	Bacteria	Proteobacteria	Gammaproteobacteria	Xanthomonadales	Xanthomonadaceae	Luteimonas	NA
ASV_16S_65	263	497	0	0	37	0	406	175	0	0	3592	0	495	429	20	0	316	0	0	0	0	0	0	19	0	0	0	0	0	0	0	0	0	0	0	Bacteria	Actinobacteriota	Actinobacteria	Corynebacteriales	Mycobacteriaceae	Mycobacterium	NA
ASV_16S_66	0	0	52	0	0	0	0	0	0	0	0	0	0	0	6029	0	0	0	0	0	0	0	0	0	0	0	0	0	0	0	0	0	0	0	0	Bacteria	Proteobacteria	Gammaproteobacteria	Pseudomonadales	Cellvibrionaceae	NA	NA
ASV_16S_67	59	127	0	0	0	0	54	39	0	0	5194	0	113	341	0	0	11	0	0	0	0	0	0	0	0	0	0	0	0	0	0	0	0	0	0	Bacteria	Proteobacteria	Gammaproteobacteria	Xanthomonadales	Xanthomonadaceae	Pseudoxanthomonas	NA
ASV_16S_68	987	3122	0	0	0	0	452	104	0	0	0	0	790	397	0	0	0	0	0	0	0	0	0	0	0	0	0	0	0	0	0	0	0	0	0	Bacteria	Bacteroidota	Bacteroidia	Sphingobacteriales	Sphingobacteriaceae	Pedobacter	lignilitoris
ASV_16S_69	652	1698	0	0	0	0	885	693	0	0	179	0	560	1044	0	0	0	0	0	0	0	8	0	0	0	0	0	0	0	0	0	0	0	19	0	Bacteria	Proteobacteria	Gammaproteobacteria	Xanthomonadales	Rhodanobacteraceae	Dyella	ginsengisoli
ASV_16S_70	856	3646	0	0	0	0	771	167	0	0	0	0	171	116	0	0	0	0	0	0	0	0	0	0	0	0	0	0	0	0	0	0	0	0	0	Bacteria	Bacteroidota	Bacteroidia	Flavobacteriales	Flavobacteriaceae	Flavobacterium	NA
ASV_16S_71	0	349	69	0	181	0	0	60	1219	0	2760	0	0	120	135	0	604	0	26	14	29	0	35	0	0	0	0	0	0	14	0	22	0	0	62	Bacteria	Proteobacteria	Alphaproteobacteria	Rhizobiales	Rhizobiaceae	Shinella	NA
ASV_16S_72	96	1142	0	34	508	2276	0	0	58	50	52	914	0	54	0	0	0	185	0	0	0	119	0	14	0	0	0	107	0	0	0	0	0	31	0	Bacteria	Proteobacteria	Gammaproteobacteria	Pseudomonadales	Pseudomonadaceae	Pseudomonas	NA
ASV_16S_73	76	215	0	0	45	0	152	183	0	0	3914	0	204	326	0	0	216	0	0	0	0	0	0	0	0	0	0	0	0	0	0	0	0	0	0	Bacteria	Proteobacteria	Alphaproteobacteria	Rhizobiales	Rhizobiaceae	Pseudaminobacter	NA
ASV_16S_74	72	4212	0	0	0	0	65	598	0	25	0	0	33	301	0	0	0	0	0	0	0	0	0	0	0	0	0	0	0	0	0	0	0	0	0	Bacteria	Bacteroidota	Bacteroidia	Sphingobacteriales	Sphingobacteriaceae	Pedobacter	NA
ASV_16S_75	0	0	0	108	0	0	0	0	0	0	0	0	0	0	0	5123	0	0	0	0	0	0	0	0	0	0	0	0	0	0	0	0	0	0	0	Bacteria	Firmicutes	Clostridia	Peptostreptococcales-Tissierellales	Sedimentibacteraceae	Sedimentibacter	NA
ASV_16S_76	132	188	0	0	0	0	234	137	58	36	3113	0	222	304	0	0	478	0	0	36	0	0	0	0	15	44	0	0	0	0	0	0	0	0	63	Bacteria	Actinobacteriota	Actinobacteria	Corynebacteriales	Mycobacteriaceae	Mycobacterium	NA
ASV_16S_77	411	506	0	0	86	0	702	944	0	0	9	0	1151	849	0	0	254	0	0	0	0	0	0	0	0	0	0	0	0	0	0	0	0	0	0	Bacteria	Bacteroidota	Bacteroidia	Sphingobacteriales	Sphingobacteriaceae	Pelobium	NA
ASV_16S_78	0	34	0	677	39	1052	0	0	0	332	0	193	0	0	0	96	0	2438	0	0	0	0	0	0	0	0	0	0	0	0	0	0	0	0	0	Bacteria	Proteobacteria	Gammaproteobacteria	Pseudomonadales	Pseudomonadaceae	Pseudomonas	NA
ASV_16S_79	0	0	0	0	0	0	0	0	0	4686	0	0	0	0	0	0	0	13	0	0	0	0	0	0	0	0	0	0	0	0	0	0	0	0	0	Bacteria	Campylobacterota	Campylobacteria	Campylobacterales	Arcobacteraceae	Arcobacter	butzleri
ASV_16S_80	1191	1437	0	0	0	0	628	157	0	0	105	0	609	469	0	0	0	0	2	0	0	0	0	0	0	0	0	0	0	0	0	0	0	0	0	Bacteria	Bacteroidota	Bacteroidia	Chitinophagales	Chitinophagaceae	NA	NA
ASV_16S_81	0	0	0	0	0	0	0	0	0	3606	0	0	0	0	0	865	0	0	0	0	0	0	0	0	0	0	0	0	0	0	0	0	0	0	0	Bacteria	Bacteroidota	Bacteroidia	Bacteroidales	Dysgonomonadaceae	Proteiniphilum	NA
ASV_16S_82	0	0	0	0	211	0	0	61	0	0	1624	0	0	0	0	0	2568	0	0	0	0	0	0	0	0	0	0	0	0	0	0	0	0	0	0	Bacteria	Firmicutes	Bacilli	Bacillales	Planococcaceae	NA	NA
ASV_16S_83	0	0	0	0	0	220	0	0	0	11	0	45	0	0	0	0	0	4182	0	0	0	0	0	0	0	0	0	0	0	0	0	0	0	0	0	Bacteria	Firmicutes	Bacilli	Lactobacillales	Streptococcaceae	Lactococcus	NA
ASV_16S_84	2682	0	0	0	0	0	754	0	0	0	0	0	988	0	0	0	0	0	0	0	0	0	0	0	0	0	0	0	0	0	0	0	0	0	0	Bacteria	Bacteroidota	Bacteroidia	Chitinophagales	37-13	NA	NA
ASV_16S_85	1222	493	0	0	0	0	1113	348	0	0	0	0	673	541	0	0	0	0	0	0	0	0	0	0	0	0	0	0	0	0	0	0	0	0	0	Bacteria	Bacteroidota	Bacteroidia	Sphingobacteriales	Sphingobacteriaceae	Pedobacter	boryungensis
ASV_16S_86	0	0	0	3252	0	0	0	0	0	925	0	17	0	0	0	166	0	0	0	0	0	0	0	0	0	0	0	0	0	0	0	0	0	0	0	Bacteria	Bacteroidota	Bacteroidia	Bacteroidales	Paludibacteraceae	Paludibacter	NA
ASV_16S_87	257	3475	0	0	0	0	103	165	0	0	0	0	205	54	0	0	0	0	14	0	0	0	0	0	0	0	0	0	0	0	0	0	0	0	16	Bacteria	Bacteroidota	Bacteroidia	Flavobacteriales	Flavobacteriaceae	Flavobacterium	quisquiliarum
ASV_16S_88	0	0	0	791	0	0	0	0	0	3275	0	0	0	0	0	205	0	0	0	0	0	0	0	0	0	0	0	0	0	0	0	0	0	0	0	Bacteria	Firmicutes	Bacilli	Acholeplasmatales	Acholeplasmataceae	Acholeplasma	morum
ASV_16S_89	1245	886	0	0	0	0	957	188	0	0	0	0	603	380	0	0	0	0	0	0	0	0	0	0	0	0	0	0	0	0	0	0	0	0	0	Bacteria	Bacteroidota	Bacteroidia	Flavobacteriales	Flavobacteriaceae	Flavobacterium	NA
ASV_16S_90	0	0	0	2796	0	0	0	0	0	1136	0	0	0	0	0	301	0	0	0	0	0	0	0	0	0	0	0	0	0	0	0	0	0	0	0	Bacteria	Fibrobacterota	Fibrobacteria	Fibrobacterales	Fibrobacteraceae	Fibrobacter	NA
ASV_16S_91	219	438	99	0	174	0	338	251	649	0	893	0	339	306	118	0	311	14	0	0	0	0	0	0	0	11	0	0	15	0	0	0	0	0	14	Bacteria	Proteobacteria	Alphaproteobacteria	Rhizobiales	Devosiaceae	Devosia	NA
ASV_16S_92	66	624	0	0	64	0	111	274	0	0	1160	0	150	496	0	0	348	0	48	0	17	0	344	0	0	0	0	0	0	118	126	62	30	0	84	Bacteria	Proteobacteria	Alphaproteobacteria	Rhizobiales	Rhizobiaceae	Shinella	fusca
ASV_16S_93	0	60	0	34	82	0	0	0	0	0	3419	0	0	0	0	0	464	0	0	0	0	0	0	0	0	0	0	0	0	0	0	0	0	0	0	Bacteria	Proteobacteria	Alphaproteobacteria	Rhizobiales	Rhizobiaceae	Allorhizobium-Neorhizobium-Pararhizobium-Rhizobium	NA
ASV_16S_94	6	3499	57	0	0	0	0	151	86	0	3	0	0	24	10	0	0	0	0	7	67	0	0	0	0	0	11	0	0	0	0	0	107	0	0	Bacteria	Bacteroidota	Bacteroidia	Sphingobacteriales	Sphingobacteriaceae	Sphingobacterium	NA
ASV_16S_95	100	0	733	0	0	0	0	0	2983	0	0	0	68	0	138	0	0	0	0	0	0	0	0	0	0	0	0	0	0	0	0	0	0	0	0	Bacteria	Bacteroidota	Bacteroidia	Cytophagales	Cyclobacteriaceae	Algoriphagus	NA
ASV_16S_96	0	472	0	0	0	0	0	0	0	0	3493	0	0	0	0	0	15	0	0	0	0	0	0	0	0	0	0	0	0	0	0	0	0	0	0	Bacteria	Bacteroidota	Kapabacteria	Kapabacteriales	NA	NA	NA
ASV_16S_97	79	55	0	0	46	0	363	157	0	0	1031	0	142	516	0	0	900	0	74	20	83	42	0	0	0	0	0	0	62	13	30	0	335	16	0	Bacteria	Firmicutes	Bacilli	Bacillales	Planococcaceae	Paenisporosarcina	NA
ASV_16S_98	0	0	0	0	42	0	0	0	0	0	3579	0	0	0	0	0	211	0	0	0	0	0	0	0	0	0	0	0	0	0	0	0	0	0	0	Bacteria	Myxococcota	Polyangia	Polyangiales	Sandaracinaceae	Sandaracinus	NA
ASV_16S_99	26	288	0	0	2032	0	0	0	0	0	1155	0	56	0	0	0	256	0	0	0	0	0	0	0	0	0	0	0	0	0	0	0	0	0	0	Bacteria	Bacteroidota	Bacteroidia	Chitinophagales	Chitinophagaceae	Terrimonas	NA
ASV_16S_100	0	2165	0	0	0	0	0	455	0	0	0	0	0	1099	0	0	0	0	0	0	0	0	0	0	0	0	0	0	0	0	0	0	0	0	0	Bacteria	Proteobacteria	Gammaproteobacteria	Burkholderiales	Alcaligenaceae	Castellaniella	NA
ASV_16S_101	0	1884	0	0	76	0	47	146	0	0	638	0	66	116	0	0	698	0	0	0	0	0	0	0	0	0	0	0	0	0	0	0	0	0	0	Bacteria	Bacteroidota	Bacteroidia	Sphingobacteriales	Sphingobacteriaceae	Pedobacter	NA
ASV_16S_102	590	198	0	0	0	0	281	337	0	0	0	0	1691	555	0	0	0	0	0	0	0	0	0	0	0	0	0	0	0	0	0	0	0	0	0	Bacteria	Bacteroidota	Bacteroidia	Chitinophagales	Chitinophagaceae	Niabella	NA
ASV_16S_103	335	2570	0	0	0	0	238	176	0	0	0	0	76	238	0	0	0	0	0	0	0	0	0	0	0	0	0	0	0	0	0	0	0	0	0	Bacteria	Proteobacteria	Gammaproteobacteria	Pseudomonadales	Pseudohongiellaceae	BIyi10	NA
ASV_16S_104	252	927	11	0	0	0	330	503	36	0	266	0	323	819	0	0	142	0	0	0	0	0	0	0	0	0	0	0	0	0	0	0	0	0	0	Bacteria	Actinobacteriota	Actinobacteria	Streptomycetales	Streptomycetaceae	Streptomyces	NA
ASV_16S_105	391	573	0	0	0	0	559	232	24	20	306	0	687	613	0	0	160	0	0	0	0	7	0	0	0	0	0	0	0	0	0	0	0	0	0	Bacteria	Actinobacteriota	Actinobacteria	Streptomycetales	Streptomycetaceae	Streptomyces	NA
ASV_16S_106	252	1752	0	0	0	0	252	22	0	16	0	0	428	832	0	0	10	0	0	0	0	0	0	0	0	0	0	0	0	0	0	0	0	0	0	Bacteria	Bacteroidota	Bacteroidia	Flavobacteriales	Weeksellaceae	Moheibacter	NA
ASV_16S_107	0	926	10	79	78	25	55	391	134	0	263	8	114	1192	0	0	162	17	0	0	0	0	0	0	0	0	0	0	0	0	0	0	0	0	0	Bacteria	Bacteroidota	Bacteroidia	Flavobacteriales	Weeksellaceae	Chryseobacterium	haifense
ASV_16S_108	451	444	0	0	26	0	606	174	0	0	422	0	604	493	0	0	121	0	0	0	0	0	0	0	0	0	0	0	0	0	0	0	0	0	0	Bacteria	Actinobacteriota	Actinobacteria	Micrococcales	Microbacteriaceae	NA	NA
ASV_16S_109	50	2460	0	0	17	0	38	68	7	0	101	0	136	438	0	0	23	0	0	0	0	0	0	0	0	0	0	0	0	0	0	0	0	0	0	Bacteria	Bacteroidota	Bacteroidia	Chitinophagales	Chitinophagaceae	NA	NA
ASV_16S_110	0	0	0	137	0	0	0	0	0	2386	0	0	0	0	0	814	0	0	0	0	0	0	0	0	0	0	0	0	0	0	0	0	0	0	0	Bacteria	Bacteroidota	Bacteroidia	Bacteroidales	Dysgonomonadaceae	Proteiniphilum	NA
ASV_16S_111	0	0	0	68	0	0	0	0	29	3119	0	0	0	0	16	39	0	0	0	0	0	0	0	0	0	0	0	0	0	0	0	0	0	0	0	Bacteria	Firmicutes	Clostridia	Peptostreptococcales-Tissierellales	Peptostreptococcaceae	Proteocatella	NA
ASV_16S_112	0	0	0	429	12	12	0	0	295	2269	13	0	0	0	0	111	0	115	0	0	0	0	0	0	0	0	0	0	0	0	0	0	0	0	0	Bacteria	Firmicutes	Clostridia	Christensenellales	Christensenellaceae	Christensenellaceae R-7 group	NA
ASV_16S_113	35	189	22	3	0	0	0	2	2720	0	0	0	16	9	240	0	0	0	0	0	0	0	0	0	0	0	0	0	0	0	0	0	0	0	0	Bacteria	Bacteroidota	Bacteroidia	Flavobacteriales	Flavobacteriaceae	NA	NA
ASV_16S_114	336	757	0	0	17	0	471	197	44	16	185	0	505	582	0	0	96	20	0	0	0	0	0	0	0	0	0	0	0	0	0	0	0	0	0	Bacteria	Actinobacteriota	Actinobacteria	Streptomycetales	Streptomycetaceae	Streptomyces	NA
ASV_16S_115	0	1490	80	0	143	0	0	218	137	115	61	409	0	53	0	42	0	459	0	0	0	0	0	0	0	0	0	0	0	0	0	0	0	0	0	Bacteria	Proteobacteria	Gammaproteobacteria	Burkholderiales	Comamonadaceae	NA	NA
ASV_16S_116	329	147	0	0	0	0	689	110	0	0	0	0	500	1361	0	0	0	0	0	0	0	0	0	0	0	0	0	0	0	0	0	0	0	0	0	Bacteria	Proteobacteria	Alphaproteobacteria	Rhizobiales	Xanthobacteraceae	Nitrobacter	NA
ASV_16S_117	1954	64	0	0	0	0	1077	0	0	0	0	0	22	0	0	0	0	0	0	0	0	0	0	0	0	0	0	0	0	0	0	0	0	0	0	Bacteria	Proteobacteria	Alphaproteobacteria	Sphingomonadales	Sphingomonadaceae	NA	NA
ASV_16S_118	0	0	103	0	0	0	0	0	2816	0	0	0	0	0	174	0	0	0	0	0	0	0	0	0	0	0	0	0	0	0	0	0	0	0	0	Bacteria	Bacteroidota	Bacteroidia	Cytophagales	Cytophagaceae	Cytophaga	NA
ASV_16S_119	0	0	0	0	0	0	0	0	0	0	2339	0	0	0	0	0	721	0	0	0	0	0	0	0	0	0	0	0	0	0	0	0	0	0	0	Bacteria	Firmicutes	Bacilli	Bacillales	Bacillaceae	Bacillus	megaterium
ASV_16S_120	111	170	0	0	43	0	53	87	0	0	338	0	135	280	0	0	62	0	36	77	657	0	246	53	49	70	23	77	28	188	0	41	0	76	139	Bacteria	Proteobacteria	Gammaproteobacteria	Burkholderiales	Alcaligenaceae	Achromobacter	NA
ASV_16S_121	0	1626	0	0	0	0	71	441	0	0	0	0	21	506	0	0	0	0	42	33	0	0	0	0	0	0	0	0	0	0	113	137	0	0	0	Bacteria	Proteobacteria	Gammaproteobacteria	Xanthomonadales	Xanthomonadaceae	Stenotrophomonas	daejeonensis
ASV_16S_122	0	0	19	1051	0	0	0	0	821	727	207	0	0	0	55	0	87	0	0	0	0	0	0	0	0	0	0	0	0	0	0	0	0	2	0	Bacteria	Firmicutes	Clostridia	Peptostreptococcales-Tissierellales	Peptostreptococcaceae	Paraclostridium	NA
ASV_16S_123	556	517	0	0	0	0	539	70	12	0	0	0	889	376	0	0	0	0	0	0	0	0	0	0	0	0	0	0	0	0	0	0	0	0	0	Bacteria	Bacteroidota	Bacteroidia	Chitinophagales	Chitinophagaceae	NA	NA
ASV_16S_124	141	891	0	0	0	0	258	173	0	0	378	0	343	728	0	0	45	0	0	0	0	0	0	0	0	0	0	0	0	0	0	0	0	0	0	Bacteria	Proteobacteria	Gammaproteobacteria	Xanthomonadales	Xanthomonadaceae	Luteimonas	NA
ASV_16S_125	0	0	37	0	0	0	0	0	0	0	0	0	0	0	2917	0	0	0	0	0	0	0	0	0	0	0	0	0	0	0	0	0	0	0	0	Bacteria	Proteobacteria	Gammaproteobacteria	Pseudomonadales	Cellvibrionaceae	NA	NA
ASV_16S_126	76	2607	21	0	0	0	29	16	17	0	0	0	48	120	0	0	0	0	0	0	0	0	0	0	0	0	0	0	0	0	0	0	0	0	0	Bacteria	Bacteroidota	Bacteroidia	Flavobacteriales	Flavobacteriaceae	Flavobacterium	NA
ASV_16S_127	84	1636	0	0	204	0	78	129	0	0	454	0	69	192	0	0	81	0	0	0	0	0	0	0	0	0	0	0	0	0	0	0	0	0	0	Bacteria	Proteobacteria	Gammaproteobacteria	Xanthomonadales	Xanthomonadaceae	Pseudoxanthomonas	NA
ASV_16S_128	382	436	0	0	0	0	625	212	0	0	295	0	419	430	0	0	86	0	0	0	0	0	0	0	0	0	0	0	0	0	0	0	0	0	0	Bacteria	Proteobacteria	Alphaproteobacteria	Rhizobiales	Xanthobacteraceae	Pseudolabrys	NA
ASV_16S_129	85	1084	274	0	0	0	44	150	178	0	0	0	188	780	86	0	0	0	0	0	0	0	0	0	0	0	0	0	0	0	0	0	0	0	0	Bacteria	Bacteroidota	Bacteroidia	Cytophagales	Spirosomaceae	Leadbetterella	NA
ASV_16S_130	0	0	400	0	0	0	0	0	2322	0	0	0	0	0	111	0	0	0	0	0	0	0	0	0	0	0	0	0	0	0	0	0	5	0	0	Bacteria	Bacteroidota	Bacteroidia	Cytophagales	Spirosomaceae	Leadbetterella	NA
ASV_16S_131	0	0	0	0	36	0	0	0	0	0	2276	0	0	0	0	0	514	0	0	0	0	0	0	0	0	0	0	0	0	0	0	0	0	0	0	Bacteria	Proteobacteria	Alphaproteobacteria	Rhizobiales	NA	NA	NA
ASV_16S_132	0	0	0	0	0	147	0	0	0	0	75	307	0	0	0	0	0	2281	0	0	0	0	0	0	0	0	0	0	0	0	0	0	0	0	0	Bacteria	Proteobacteria	Gammaproteobacteria	Burkholderiales	Comamonadaceae	Comamonas	NA
ASV_16S_133	42	1562	0	0	73	0	33	223	0	0	168	0	11	666	0	0	14	0	0	0	0	0	0	0	0	0	0	0	0	0	0	0	0	0	0	Bacteria	Proteobacteria	Gammaproteobacteria	Xanthomonadales	Xanthomonadaceae	Thermomonas	NA
ASV_16S_134	0	0	0	0	0	0	0	0	0	0	0	82	0	0	0	0	0	2697	0	0	0	0	0	0	0	0	0	0	0	0	0	0	0	0	0	Bacteria	Firmicutes	Bacilli	Lactobacillales	Lactobacillaceae	Leuconostoc	NA
ASV_16S_135	0	0	0	1540	0	0	0	0	0	817	0	30	0	0	0	292	0	73	0	0	0	0	0	0	0	0	0	0	0	0	0	0	0	0	0	Bacteria	Bacteroidota	Bacteroidia	Bacteroidales	Rikenellaceae	NA	NA
ASV_16S_136	0	0	0	1383	0	0	0	0	0	1288	0	14	0	0	0	61	0	0	0	0	0	0	0	0	0	0	0	0	0	0	0	0	0	0	0	Bacteria	Campylobacterota	Campylobacteria	Campylobacterales	Arcobacteraceae	Arcobacter	cryaerophilus
ASV_16S_137	0	0	0	274	0	220	0	0	57	1212	257	51	0	0	0	21	70	578	0	0	0	0	0	0	0	0	0	0	0	0	0	0	0	0	0	Bacteria	Firmicutes	Clostridia	Clostridiales	Clostridiaceae	Clostridium sensu stricto 9	NA
ASV_16S_138	8	0	56	0	0	0	0	0	2039	0	0	0	0	0	630	0	0	0	0	0	0	0	0	0	0	0	0	0	0	0	0	0	0	0	0	Bacteria	Bacteroidota	Bacteroidia	Flavobacteriales	NS9 marine group	NA	NA
ASV_16S_139	553	154	1234	11	0	0	32	0	688	0	5	0	11	8	24	0	0	0	0	0	0	0	0	0	0	0	0	0	0	0	0	0	0	0	0	Bacteria	Bacteroidota	Bacteroidia	Flavobacteriales	Crocinitomicaceae	Fluviicola	NA
ASV_16S_140	349	612	0	0	0	0	292	271	0	0	337	0	340	497	0	0	21	0	0	0	0	0	0	0	0	0	0	0	0	0	0	0	0	0	0	Bacteria	Proteobacteria	Alphaproteobacteria	Caulobacterales	Caulobacteraceae	Brevundimonas	viscosa
ASV_16S_141	0	0	0	2596	0	0	0	0	0	63	0	0	0	0	0	50	0	0	0	0	0	0	0	0	0	0	0	0	0	0	0	0	0	0	0	Bacteria	Fibrobacterota	Fibrobacteria	Fibrobacterales	Fibrobacteraceae	Fibrobacter	NA
ASV_16S_142	132	280	0	0	0	0	94	125	0	0	1551	0	331	192	0	0	0	0	0	0	0	0	0	0	0	0	0	0	0	0	0	0	0	0	0	Bacteria	Proteobacteria	Gammaproteobacteria	Xanthomonadales	Xanthomonadaceae	Thermomonas	NA
ASV_16S_143	1310	488	0	0	0	0	91	316	0	0	0	0	467	25	0	0	0	0	0	0	0	0	0	0	0	0	0	0	0	0	0	0	0	0	0	Bacteria	Bacteroidota	Bacteroidia	Chitinophagales	Chitinophagaceae	Edaphobaculum	NA
ASV_16S_144	298	481	0	0	0	0	359	245	0	0	6	0	867	158	0	0	0	0	30	27	0	4	57	12	20	14	0	8	11	7	51	13	0	5	10	Bacteria	Proteobacteria	Alphaproteobacteria	Caulobacterales	Caulobacteraceae	Asticcacaulis	NA
ASV_16S_145	0	37	0	19	0	0	0	12	223	0	1040	0	8	36	89	0	1116	0	0	0	74	0	0	0	0	0	0	0	0	0	0	0	25	0	0	Bacteria	Proteobacteria	Alphaproteobacteria	Rhizobiales	Devosiaceae	Devosia	NA
ASV_16S_146	0	25	0	0	0	915	0	0	0	0	0	328	0	0	0	0	0	1257	0	0	0	0	0	0	0	0	0	58	0	0	0	38	0	0	0	Bacteria	Proteobacteria	Gammaproteobacteria	Enterobacterales	Enterobacteriaceae	NA	NA
ASV_16S_147	0	0	0	0	0	0	0	0	0	0	300	0	0	0	0	0	2316	0	0	0	0	0	0	0	0	0	0	0	0	0	0	0	0	0	0	Bacteria	Firmicutes	Bacilli	Bacillales	Planococcaceae	NA	NA
ASV_16S_148	0	0	0	0	2325	42	0	0	0	0	205	0	0	0	0	0	42	0	0	0	0	0	0	0	0	0	0	0	0	0	0	0	0	0	0	Bacteria	Firmicutes	Bacilli	Exiguobacterales	Exiguobacteraceae	Exiguobacterium	NA
ASV_16S_149	214	965	0	33	416	0	198	119	41	0	154	0	208	189	0	0	38	0	0	0	0	0	0	0	0	0	0	0	0	0	0	0	0	0	0	Bacteria	Proteobacteria	Gammaproteobacteria	Burkholderiales	Comamonadaceae	Hydrogenophaga	NA
ASV_16S_150	0	0	0	479	0	105	0	0	0	517	0	340	0	0	0	413	0	717	0	0	0	0	0	0	0	0	0	0	0	0	0	0	0	0	0	Bacteria	Bacteroidota	Bacteroidia	Bacteroidales	Tannerellaceae	Macellibacteroides	NA
ASV_16S_151	1263	0	0	0	0	0	901	0	0	0	0	0	346	0	0	0	0	0	0	0	0	0	0	0	0	0	0	0	0	0	0	0	0	0	0	Bacteria	Bacteroidota	Bacteroidia	Chitinophagales	Chitinophagaceae	Edaphobaculum	NA
ASV_16S_152	0	0	0	0	0	0	0	0	0	0	0	0	0	0	2480	0	0	0	0	0	0	0	0	0	0	0	0	0	0	0	0	0	0	0	0	Bacteria	Proteobacteria	Gammaproteobacteria	Pseudomonadales	Cellvibrionaceae	NA	NA
ASV_16S_153	0	0	0	30	0	0	0	0	0	2440	0	0	0	0	0	0	0	0	0	0	0	0	0	0	0	0	0	0	0	0	0	0	0	0	0	Bacteria	Proteobacteria	Gammaproteobacteria	Burkholderiales	Sutterellaceae	Sutterella	NA
ASV_16S_154	294	177	0	0	24	0	446	191	0	17	456	0	398	275	0	0	144	10	0	0	0	0	0	0	0	0	0	0	0	0	0	0	0	0	0	Bacteria	Proteobacteria	Alphaproteobacteria	Rhizobiales	Hyphomicrobiaceae	NA	NA
ASV_16S_155	0	0	0	0	0	0	0	0	0	0	0	0	0	0	2424	0	0	0	0	0	0	0	0	0	0	0	0	0	0	0	0	0	0	0	0	Bacteria	Proteobacteria	Gammaproteobacteria	Pseudomonadales	Cellvibrionaceae	NA	NA
ASV_16S_156	1011	295	0	0	0	0	71	406	0	0	0	0	440	177	0	0	0	0	0	0	0	0	0	0	0	0	0	0	0	0	0	0	0	0	0	Bacteria	Bacteroidota	Bacteroidia	Sphingobacteriales	Sphingobacteriaceae	Pedobacter	NA
ASV_16S_157	110	281	0	0	20	0	447	190	0	0	64	0	506	756	0	0	21	0	0	0	0	0	0	0	0	0	0	0	0	0	0	0	0	0	0	Bacteria	Proteobacteria	Alphaproteobacteria	Rhizobiales	Rhizobiaceae	Pseudaminobacter	NA
ASV_16S_158	0	0	0	38	0	22	0	0	0	2146	0	0	0	0	0	171	0	18	0	0	0	0	0	0	0	0	0	0	0	0	0	0	0	0	0	Bacteria	Bacteroidota	Bacteroidia	Bacteroidales	Paludibacteraceae	Paludibacter	NA
ASV_16S_159	82	449	0	0	122	0	45	94	171	0	734	0	56	91	48	0	479	0	0	0	0	0	0	0	0	0	0	0	0	0	0	0	0	0	0	Bacteria	Proteobacteria	Alphaproteobacteria	Rhizobiales	Rhizobiaceae	Shinella	NA
ASV_16S_160	1238	367	0	0	0	0	201	103	0	0	0	0	146	308	0	0	0	0	0	0	0	0	0	0	0	0	0	0	0	0	0	0	0	0	0	Bacteria	Bacteroidota	Bacteroidia	Chitinophagales	Chitinophagaceae	Edaphobaculum	NA
ASV_16S_161	0	65	125	23	0	0	0	0	1949	0	15	0	0	39	147	0	0	0	0	0	0	0	0	0	0	0	0	0	0	0	0	0	0	0	0	Bacteria	Proteobacteria	Gammaproteobacteria	Xanthomonadales	Xanthomonadaceae	Luteimonas	NA
ASV_16S_162	0	0	35	538	0	0	0	0	317	1344	0	0	0	0	26	51	9	42	0	0	0	0	0	0	0	0	0	0	0	0	0	0	0	0	0	Bacteria	Firmicutes	Clostridia	Christensenellales	Christensenellaceae	Christensenellaceae R-7 group	NA
ASV_16S_163	168	203	0	0	30	0	405	51	6	0	537	0	404	473	0	0	58	0	0	0	0	0	0	0	0	0	0	0	0	0	0	0	0	0	0	Bacteria	Actinobacteriota	Actinobacteria	Propionibacteriales	Nocardioidaceae	Nocardioides	NA
ASV_16S_164	0	0	202	0	0	0	0	0	789	0	0	0	0	0	1322	0	0	0	0	0	0	0	0	0	0	0	0	0	0	0	0	0	0	0	0	Bacteria	Bdellovibrionota	Bdellovibrionia	Bacteriovoracales	Bacteriovoracaceae	Peredibacter	NA
ASV_16S_165	0	96	0	0	61	0	0	0	74	0	1696	0	0	32	0	0	351	0	0	0	0	0	0	0	0	0	0	0	0	0	0	0	0	0	0	Bacteria	Proteobacteria	Alphaproteobacteria	Rhizobiales	Rhizobiaceae	Shinella	NA
ASV_16S_166	486	62	0	0	0	0	810	0	0	0	0	0	923	25	0	0	0	0	0	0	0	0	0	0	0	0	0	0	0	0	0	0	0	0	0	Bacteria	Proteobacteria	Alphaproteobacteria	Sphingomonadales	Sphingomonadaceae	NA	NA
ASV_16S_167	24	365	103	0	196	0	51	124	771	0	321	0	35	153	80	0	79	0	0	0	0	0	0	0	0	0	0	0	0	0	0	0	0	0	0	Bacteria	Proteobacteria	Alphaproteobacteria	Rhodobacterales	Rhodobacteraceae	NA	NA
ASV_16S_168	82	1618	0	0	0	0	140	288	29	0	0	0	30	91	0	0	0	0	0	0	0	0	0	0	0	0	0	0	0	0	0	0	0	0	0	Bacteria	Bacteroidota	Bacteroidia	Sphingobacteriales	Sphingobacteriaceae	Sphingobacterium	NA
ASV_16S_169	21	26	85	24	9	5	0	9	48	91	192	60	23	13	15	25	619	1009	0	0	0	0	0	0	0	0	0	0	0	0	0	0	0	0	0	NA	NA	NA	NA	NA	NA	NA
ASV_16S_170	66	1495	0	0	0	0	141	324	0	0	0	0	11	38	0	0	0	0	32	9	0	0	0	11	11	19	0	0	0	16	15	15	0	10	7	Bacteria	Bacteroidota	Bacteroidia	Flavobacteriales	Weeksellaceae	Chryseobacterium	taeanense
ASV_16S_171	386	221	0	0	0	0	463	90	0	0	18	0	320	709	0	0	9	0	0	0	0	0	0	0	0	0	0	0	0	0	0	0	0	0	0	Bacteria	Abditibacteriota	Abditibacteria	Abditibacteriales	Abditibacteriaceae	Abditibacterium	NA
ASV_16S_172	0	0	0	0	0	0	0	0	0	0	0	0	0	2193	0	0	0	0	0	0	0	0	0	0	0	0	0	0	0	0	0	0	0	0	0	Bacteria	Proteobacteria	Gammaproteobacteria	Legionellales	Legionellaceae	Legionella	NA
ASV_16S_173	0	0	0	396	76	0	0	0	248	0	1088	0	0	0	42	0	328	0	0	0	0	0	0	0	0	0	0	0	0	0	0	0	0	0	0	Bacteria	Actinobacteriota	Actinobacteria	Micrococcales	Microbacteriaceae	Leucobacter	NA
ASV_16S_174	0	0	0	91	24	47	0	0	140	374	705	55	0	0	14	35	335	358	0	0	0	0	0	0	0	0	0	0	0	0	0	0	0	0	0	Bacteria	Firmicutes	Clostridia	Clostridiales	Clostridiaceae	Clostridium sensu stricto 13	NA
ASV_16S_175	0	24	0	0	47	0	0	19	12	0	1844	0	0	25	0	0	179	0	0	0	0	0	0	0	0	0	0	0	0	0	0	0	0	0	0	Bacteria	Proteobacteria	Alphaproteobacteria	Caulobacterales	Caulobacteraceae	Brevundimonas	NA
ASV_16S_176	0	0	48	0	0	0	0	0	0	0	0	0	0	0	2068	0	0	0	0	0	0	0	0	0	0	0	0	0	0	0	0	0	0	0	0	Bacteria	Proteobacteria	Gammaproteobacteria	Pseudomonadales	Cellvibrionaceae	NA	NA
ASV_16S_177	0	0	0	0	0	270	0	0	0	0	0	94	0	0	0	0	0	1745	0	0	0	0	0	0	0	0	0	0	0	0	0	0	0	0	0	Bacteria	Proteobacteria	Gammaproteobacteria	Enterobacterales	Enterobacteriaceae	NA	NA
ASV_16S_178	137	1876	0	0	0	0	50	18	0	0	0	0	18	0	0	0	0	0	0	0	0	0	0	0	0	0	0	0	0	0	0	0	0	0	0	Bacteria	Proteobacteria	Gammaproteobacteria	Enterobacterales	Alteromonadaceae	Rheinheimera	NA
ASV_16S_179	59	1459	0	0	0	0	37	169	0	0	0	0	42	159	0	0	0	0	19	23	0	0	0	0	0	22	0	0	0	0	13	0	0	0	79	Bacteria	Bacteroidota	Bacteroidia	Flavobacteriales	Flavobacteriaceae	Flavobacterium	NA
ASV_16S_180	0	0	0	1171	0	0	0	0	0	647	0	0	0	0	0	230	0	19	0	0	0	0	0	0	0	0	0	0	0	0	0	0	0	0	0	Bacteria	Bacteroidota	Bacteroidia	Bacteroidales	Paludibacteraceae	NA	NA
ASV_16S_181	0	0	0	0	0	0	0	0	0	0	0	123	0	0	0	0	0	1931	0	0	0	0	0	0	0	0	0	0	0	0	0	0	0	0	0	Bacteria	Bacteroidota	Bacteroidia	Bacteroidales	Rikenellaceae	Bact-08	NA
ASV_16S_182	0	64	0	0	0	116	0	0	0	0	0	275	0	0	0	0	0	1095	0	0	0	193	0	0	0	0	0	205	0	88	0	0	0	0	0	Bacteria	Proteobacteria	Gammaproteobacteria	Enterobacterales	Enterobacteriaceae	Citrobacter	NA
ASV_16S_183	51	1877	0	0	0	0	20	40	0	0	0	0	16	31	0	0	0	0	0	0	0	0	0	0	0	0	0	0	0	0	0	0	0	0	0	Bacteria	Bacteroidota	Bacteroidia	Flavobacteriales	Flavobacteriaceae	Flavobacterium	NA
ASV_16S_184	56	63	0	0	0	0	27	0	0	0	1595	0	0	0	0	0	278	0	0	0	0	0	0	0	0	0	0	0	0	0	0	0	0	0	0	Bacteria	Proteobacteria	Alphaproteobacteria	Rhizobiales	Xanthobacteraceae	Pseudolabrys	NA
ASV_16S_185	72	504	29	0	0	0	71	40	857	0	0	0	82	270	70	0	0	0	0	0	0	0	0	0	0	0	0	0	0	0	0	0	0	0	0	Bacteria	Bacteroidota	Bacteroidia	Flavobacteriales	Flavobacteriaceae	Arenibacter	NA
ASV_16S_186	109	348	0	0	0	0	154	197	0	0	121	0	90	294	0	0	24	0	108	0	0	0	0	0	180	38	0	0	163	33	37	0	0	0	87	Bacteria	Proteobacteria	Alphaproteobacteria	Rhizobiales	Rhizobiaceae	Allorhizobium-Neorhizobium-Pararhizobium-Rhizobium	NA
ASV_16S_187	0	145	0	0	75	0	0	0	0	0	1061	0	0	13	0	0	668	0	0	0	0	0	0	0	0	9	0	0	8	0	0	0	0	0	0	Bacteria	Proteobacteria	Alphaproteobacteria	Caulobacterales	Caulobacteraceae	Caulobacter	NA
ASV_16S_188	0	0	0	0	36	0	0	0	0	0	1498	0	0	0	0	0	410	0	0	0	0	0	0	0	0	0	0	0	0	0	0	0	0	0	0	Bacteria	Firmicutes	Bacilli	Bacillales	Bacillaceae	Bacillus	NA
ASV_16S_189	0	472	154	0	0	0	0	149	0	0	0	0	0	1127	0	0	0	0	0	0	0	0	0	0	0	0	0	0	0	0	0	0	0	0	0	Bacteria	Proteobacteria	Gammaproteobacteria	Burkholderiales	Nitrosomonadaceae	Nitrosomonas	NA
ASV_16S_190	141	166	0	0	150	0	227	52	0	0	159	0	185	665	0	0	99	0	0	15	0	0	0	0	0	0	0	0	0	0	0	0	0	0	0	Bacteria	Actinobacteriota	Actinobacteria	Micrococcales	Microbacteriaceae	NA	NA
ASV_16S_191	467	274	0	0	0	0	484	40	0	0	0	0	350	239	0	0	0	0	0	0	0	0	0	0	0	0	0	0	0	0	0	0	0	0	0	Bacteria	Bacteroidota	Bacteroidia	Chitinophagales	Chitinophagaceae	NA	NA
ASV_16S_192	0	0	0	96	0	48	0	0	0	550	0	351	0	7	0	77	0	719	0	0	0	0	0	0	0	0	0	0	0	0	0	0	0	0	0	Bacteria	Firmicutes	Clostridia	Oscillospirales	Butyricicoccaceae	UCG-009	NA
ASV_16S_193	0	380	138	0	44	0	0	0	417	0	670	0	0	41	30	0	75	0	6	0	0	0	0	0	0	0	0	0	8	0	0	0	30	0	0	Bacteria	Proteobacteria	Alphaproteobacteria	Sphingomonadales	Sphingomonadaceae	Sphingopyxis	NA
ASV_16S_194	0	1588	0	0	0	0	0	0	0	0	0	0	8	227	0	0	0	0	0	0	0	0	0	0	0	0	0	0	0	0	0	0	0	0	0	Bacteria	Bacteroidota	Bacteroidia	Flavobacteriales	Weeksellaceae	Moheibacter	NA
ASV_16S_195	0	25	27	0	11	0	0	0	1120	0	11	0	0	0	85	0	12	0	0	0	96	20	0	0	0	0	157	0	0	0	0	0	252	0	0	Bacteria	Proteobacteria	Alphaproteobacteria	Caulobacterales	Caulobacteraceae	Brevundimonas	NA
ASV_16S_196	185	1323	0	0	0	0	72	0	0	0	0	0	80	148	0	0	0	0	0	0	0	0	0	0	0	0	0	0	0	0	0	0	0	0	0	Bacteria	Bacteroidota	Bacteroidia	Flavobacteriales	Weeksellaceae	Moheibacter	NA
ASV_16S_197	193	340	0	0	0	0	286	130	0	10	114	0	256	444	0	0	29	0	0	0	0	0	0	0	0	0	0	0	0	0	0	0	0	0	0	Bacteria	Proteobacteria	Alphaproteobacteria	Rhizobiales	Rhizobiales Incertae Sedis	Bauldia	NA
ASV_16S_198	41	725	0	0	0	0	188	62	0	0	0	0	108	669	0	0	0	0	0	0	0	0	0	0	0	0	0	0	0	0	0	0	0	0	0	Bacteria	Bacteroidota	Bacteroidia	Flavobacteriales	Weeksellaceae	Moheibacter	NA
ASV_16S_199	0	0	0	0	0	0	0	0	0	0	62	1462	0	0	0	0	0	269	0	0	0	0	0	0	0	0	0	0	0	0	0	0	0	0	0	Bacteria	Firmicutes	Clostridia	Clostridiales	Clostridiaceae	Clostridium sensu stricto 1	NA
ASV_16S_200	69	253	0	0	42	0	146	0	0	23	482	0	63	392	0	0	132	0	0	0	0	0	0	6	0	0	0	47	0	0	0	34	0	64	23	Bacteria	Proteobacteria	Alphaproteobacteria	Rhizobiales	Rhizobiaceae	Brucella	NA
ASV_16S_201	521	0	0	0	0	0	485	21	0	0	0	0	669	71	0	0	0	0	0	0	0	0	0	0	0	0	0	0	0	0	0	0	0	0	0	Bacteria	Proteobacteria	Gammaproteobacteria	Pseudomonadales	NA	NA	NA
ASV_16S_202	0	0	0	98	0	0	0	0	0	760	0	0	0	0	0	827	0	80	0	0	0	0	0	0	0	0	0	0	0	0	0	0	0	0	0	Bacteria	Bacteroidota	Bacteroidia	Bacteroidales	Tannerellaceae	Macellibacteroides	NA
ASV_16S_203	875	0	0	0	0	0	447	0	0	0	0	0	419	13	0	0	0	0	0	0	0	0	0	0	0	0	0	0	0	0	0	0	0	0	0	Bacteria	Myxococcota	Polyangia	Haliangiales	Haliangiaceae	Haliangium	NA
ASV_16S_204	73	137	0	0	0	0	167	69	0	0	738	0	282	94	0	0	194	0	0	0	0	0	0	0	0	0	0	0	0	0	0	0	0	0	0	Bacteria	Actinobacteriota	Actinobacteria	Corynebacteriales	Mycobacteriaceae	Mycobacterium	NA
ASV_16S_205	63	1427	0	0	0	0	21	66	0	0	0	0	0	170	0	0	0	0	0	0	0	0	0	0	0	0	0	0	0	0	0	0	0	0	0	Bacteria	Proteobacteria	Gammaproteobacteria	Burkholderiales	Nitrosomonadaceae	Nitrosomonas	NA
ASV_16S_206	0	0	68	68	0	0	0	0	1545	0	0	0	0	0	50	0	0	0	0	0	0	0	0	0	0	0	0	0	0	0	0	0	0	0	0	Bacteria	Bacteroidota	Bacteroidia	Bacteroidales	Paludibacteraceae	H1	NA
ASV_16S_207	0	876	0	0	0	0	0	536	0	0	0	0	44	268	0	0	0	0	0	0	0	0	0	0	0	0	0	0	0	0	0	0	0	0	0	Bacteria	Bacteroidota	Bacteroidia	Flavobacteriales	Weeksellaceae	Moheibacter	NA
ASV_16S_208	0	0	1294	0	0	0	0	0	344	0	0	0	0	0	68	0	0	0	0	0	0	0	0	0	0	0	0	0	0	0	0	0	0	0	0	Bacteria	Bacteroidota	Bacteroidia	Flavobacteriales	NS9 marine group	NA	NA
ASV_16S_209	0	0	181	0	0	0	0	0	1391	0	0	0	0	0	98	0	0	0	0	0	0	0	0	0	0	0	0	0	0	0	0	0	0	0	0	Bacteria	Proteobacteria	Gammaproteobacteria	Burkholderiales	Nitrosomonadaceae	Nitrosomonas	NA
ASV_16S_210	12	0	1392	0	0	0	0	0	264	0	0	0	0	0	0	0	0	0	0	0	0	0	0	0	0	0	0	0	0	0	0	0	0	0	0	Bacteria	Desulfobacterota	Desulfuromonadia	Bradymonadales	NA	NA	NA
ASV_16S_211	0	0	0	86	0	0	0	0	0	1418	0	0	0	0	0	158	0	0	0	0	0	0	0	0	0	0	0	0	0	0	0	0	0	0	0	Bacteria	Bacteroidota	Bacteroidia	Bacteroidales	Dysgonomonadaceae	Proteiniphilum	NA
ASV_16S_212	0	0	0	295	0	0	0	0	52	1079	173	0	0	0	0	0	55	0	0	0	0	0	0	0	0	0	0	0	0	0	0	0	0	0	0	Bacteria	Firmicutes	Clostridia	Peptostreptococcales-Tissierellales	Peptostreptococcaceae	Terrisporobacter	NA
ASV_16S_213	0	0	0	0	1624	0	0	0	0	0	17	0	0	0	0	0	0	0	0	0	0	0	0	0	0	0	0	0	0	0	0	0	0	0	0	Bacteria	Bacteroidota	Bacteroidia	Chitinophagales	NA	NA	NA
ASV_16S_214	0	150	140	0	308	0	0	0	477	0	369	0	0	64	84	0	30	0	0	0	0	0	0	0	0	0	0	0	0	0	0	0	0	0	0	Bacteria	Proteobacteria	Gammaproteobacteria	Xanthomonadales	Xanthomonadaceae	Luteimonas	NA
ASV_16S_215	992	349	0	0	0	0	10	0	0	0	0	0	261	0	0	0	0	0	0	0	0	0	0	0	0	0	0	0	0	0	0	0	0	0	0	Bacteria	Bacteroidota	Bacteroidia	Flavobacteriales	Flavobacteriaceae	Flavobacterium	NA
ASV_16S_216	0	0	0	708	0	0	0	0	0	842	0	0	0	0	0	51	0	0	0	0	0	0	0	0	0	0	0	0	0	0	0	0	0	0	0	Bacteria	Bacteroidota	Bacteroidia	Bacteroidales	Rikenellaceae	NA	NA
ASV_16S_217	801	0	0	0	0	0	421	9	0	0	0	0	358	0	0	0	0	0	0	0	0	0	0	0	0	0	0	0	0	0	0	0	0	0	0	Bacteria	Bacteroidota	Bacteroidia	Chitinophagales	Chitinophagaceae	Terrimonas	NA
ASV_16S_218	123	406	0	37	588	0	91	52	0	0	61	0	0	50	0	0	171	0	0	0	0	0	0	0	0	0	0	0	0	0	0	0	0	0	0	Bacteria	Proteobacteria	Gammaproteobacteria	Burkholderiales	Comamonadaceae	NA	NA
ASV_16S_219	0	330	0	0	543	646	0	0	0	0	0	46	0	0	0	0	0	0	0	0	0	0	0	0	0	0	0	0	0	0	0	0	0	0	0	Bacteria	Proteobacteria	Gammaproteobacteria	Pseudomonadales	Pseudomonadaceae	Pseudomonas	NA
ASV_16S_220	0	137	59	35	0	0	0	0	1099	0	0	0	0	89	122	0	0	0	0	0	0	0	0	0	0	0	0	0	0	0	0	0	0	0	0	Bacteria	Proteobacteria	Gammaproteobacteria	Xanthomonadales	Xanthomonadaceae	Luteimonas	composti
ASV_16S_221	205	112	0	0	0	0	528	25	0	0	242	0	175	175	0	0	60	5	0	0	0	0	0	0	0	0	0	0	0	0	0	0	0	0	0	Bacteria	Actinobacteriota	Thermoleophilia	Solirubrobacterales	67-14	NA	NA
ASV_16S_222	211	785	0	0	0	0	110	197	0	0	8	0	104	36	0	0	0	0	7	9	0	0	0	0	0	0	0	0	0	0	24	16	0	0	0	Bacteria	Bacteroidota	Bacteroidia	Chitinophagales	Chitinophagaceae	Chitinophaga	NA
ASV_16S_223	266	387	0	0	0	0	56	459	0	0	0	0	154	172	0	0	0	0	0	0	0	0	0	0	0	0	0	0	0	0	0	0	0	0	0	Bacteria	Bacteroidota	Bacteroidia	Flavobacteriales	Weeksellaceae	Chryseobacterium	montanum
ASV_16S_224	148	166	0	0	0	0	243	77	18	0	210	0	398	229	0	0	0	0	0	0	0	0	0	0	0	0	0	0	0	0	0	0	0	0	0	Bacteria	Proteobacteria	Alphaproteobacteria	Rhizobiales	Hyphomicrobiaceae	Hyphomicrobium	NA
ASV_16S_225	56	962	0	67	40	0	40	73	29	0	0	0	53	165	0	0	0	0	0	0	0	0	0	0	0	0	0	0	0	0	0	0	0	0	0	Bacteria	Proteobacteria	Gammaproteobacteria	Burkholderiales	Comamonadaceae	Ramlibacter	NA
ASV_16S_226	124	1144	0	0	0	0	25	16	0	0	0	0	79	82	0	0	0	0	0	0	0	0	0	0	0	0	0	0	0	0	0	0	0	0	0	Bacteria	Bacteroidota	Bacteroidia	Flavobacteriales	Weeksellaceae	Moheibacter	NA
ASV_16S_227	37	673	0	0	0	0	27	189	0	0	393	0	71	57	0	0	0	0	0	0	0	0	0	0	0	0	0	0	0	0	0	4	0	0	0	Bacteria	Bacteroidota	Bacteroidia	Flavobacteriales	Flavobacteriaceae	Flavobacterium	hauense
ASV_16S_228	0	342	0	0	711	0	0	0	0	0	209	0	0	0	0	0	167	0	0	0	0	0	0	0	0	0	0	0	0	0	0	0	0	0	0	Bacteria	Proteobacteria	Alphaproteobacteria	Rhodobacterales	Rhodobacteraceae	NA	NA
ASV_16S_229	48	61	74	0	50	0	8	0	1067	0	16	0	13	0	81	0	0	0	0	0	0	0	0	0	0	0	0	0	0	0	0	0	0	0	0	Bacteria	Bacteroidota	Bacteroidia	Cytophagales	Cyclobacteriaceae	Algoriphagus	NA
ASV_16S_230	0	24	557	0	0	0	10	0	714	0	0	0	0	0	108	0	0	0	0	0	0	0	0	0	0	0	0	0	0	0	0	0	0	0	0	Bacteria	Proteobacteria	Alphaproteobacteria	Parvibaculales	Parvibaculaceae	Parvibaculum	NA
ASV_16S_231	177	76	0	0	0	0	680	0	0	0	0	0	89	390	0	0	0	0	0	0	0	0	0	0	0	0	0	0	0	0	0	0	0	0	0	Bacteria	Bacteroidota	Bacteroidia	Chitinophagales	Chitinophagaceae	Taibaiella	NA
ASV_16S_232	0	1101	0	0	73	0	0	48	0	0	47	0	0	55	0	0	47	0	0	0	0	0	0	0	0	0	0	0	0	0	0	0	0	0	0	Bacteria	Bacteroidota	Bacteroidia	Sphingobacteriales	Sphingobacteriaceae	Pedobacter	NA
ASV_16S_233	0	0	0	109	0	0	0	0	0	1098	0	0	0	0	0	140	0	13	0	0	0	0	0	0	0	0	0	0	0	0	0	0	0	0	0	Bacteria	Firmicutes	Clostridia	Oscillospirales	Butyricicoccaceae	UCG-009	NA
ASV_16S_234	37	201	0	0	0	0	68	60	0	0	505	0	70	258	0	0	107	0	0	0	0	0	0	0	0	0	0	0	0	0	27	0	0	0	8	Bacteria	Proteobacteria	Alphaproteobacteria	Rhizobiales	Xanthobacteraceae	Rhodopseudomonas	NA
ASV_16S_235	0	0	0	30	2	0	0	0	0	1225	0	0	0	0	0	82	0	0	0	0	0	0	0	0	0	0	0	0	0	0	0	0	0	0	0	Bacteria	Bacteroidota	Bacteroidia	Sphingobacteriales	Lentimicrobiaceae	Lentimicrobium	NA
ASV_16S_236	328	212	0	0	0	0	370	0	19	0	64	0	238	77	0	0	28	0	0	0	0	0	0	0	0	0	0	0	0	0	0	0	0	0	0	Bacteria	Proteobacteria	Alphaproteobacteria	Rhizobiales	Rhizobiaceae	NA	NA
ASV_16S_237	0	0	14	0	0	0	0	0	1319	0	0	0	0	0	0	0	0	0	0	0	0	0	0	0	0	0	0	0	0	0	0	0	0	0	0	Bacteria	Bacteroidota	Bacteroidia	Bacteroidetes VC2.1 Bac22	NA	NA	NA
ASV_16S_238	0	0	0	0	0	0	0	0	0	1048	0	0	0	0	0	221	0	59	0	0	0	0	0	0	0	0	0	0	0	0	0	0	0	0	0	Bacteria	Firmicutes	Clostridia	Peptostreptococcales-Tissierellales	Sedimentibacteraceae	Sedimentibacter	NA
ASV_16S_239	0	0	0	0	48	0	0	0	410	0	555	0	0	0	0	0	269	0	0	0	39	0	0	0	0	0	0	0	0	0	0	0	0	0	0	Bacteria	Proteobacteria	Alphaproteobacteria	Rhizobiales	Rhizobiaceae	NA	NA
ASV_16S_240	32	1105	0	0	0	0	35	41	0	0	0	0	23	79	0	0	0	0	0	0	0	0	0	0	0	0	0	0	0	0	0	0	0	0	0	Bacteria	Bacteroidota	Bacteroidia	Sphingobacteriales	Sphingobacteriaceae	Pedobacter	NA
ASV_16S_241	22	897	0	0	0	0	0	383	0	0	0	0	0	11	0	0	0	0	0	0	0	0	0	0	0	0	0	0	0	0	0	0	0	0	0	Bacteria	Bacteroidota	Bacteroidia	Flavobacteriales	Flavobacteriaceae	Flavobacterium	NA
ASV_16S_242	24	1044	0	0	0	0	18	17	0	0	0	0	88	119	0	0	0	0	0	0	0	0	0	0	0	0	0	0	0	0	0	0	0	0	0	Bacteria	Bacteroidota	Bacteroidia	Flavobacteriales	Flavobacteriaceae	Flavobacterium	suncheonense
ASV_16S_243	0	72	32	0	0	0	0	0	1095	0	0	0	0	8	89	0	0	0	0	0	0	0	0	0	0	0	0	0	0	0	0	0	6	0	0	Bacteria	Bacteroidota	Bacteroidia	Flavobacteriales	Flavobacteriaceae	Vitellibacter	NA
ASV_16S_244	56	864	0	0	0	0	46	75	0	0	35	0	42	157	0	0	23	0	0	0	0	0	0	0	0	0	0	0	0	0	0	0	0	0	0	Bacteria	Proteobacteria	Gammaproteobacteria	Burkholderiales	Alcaligenaceae	Candidimonas	bauzanensis
ASV_16S_245	415	132	0	0	0	0	357	28	0	0	7	0	222	121	0	0	0	0	0	0	0	0	0	0	0	0	0	0	0	0	0	0	0	0	0	Bacteria	Bacteroidota	Bacteroidia	Chitinophagales	Chitinophagaceae	Terrimonas	NA
ASV_16S_246	0	0	0	0	0	209	0	0	0	0	24	153	0	0	0	0	0	894	0	0	0	0	0	0	0	0	0	0	0	0	0	0	0	0	0	Bacteria	Firmicutes	Clostridia	Clostridiales	Clostridiaceae	Clostridium sensu stricto 12	NA
ASV_16S_247	0	480	0	0	28	0	0	280	0	0	110	0	0	216	0	0	0	0	0	0	0	8	11	0	34	48	0	0	0	0	0	0	0	0	64	Bacteria	Proteobacteria	Gammaproteobacteria	Xanthomonadales	Xanthomonadaceae	Stenotrophomonas	nitritireducens
ASV_16S_248	0	465	55	0	105	0	19	182	76	76	26	35	0	126	36	0	22	56	0	0	0	0	0	0	0	0	0	0	0	0	0	0	0	0	0	Bacteria	Proteobacteria	Gammaproteobacteria	Burkholderiales	Comamonadaceae	Simplicispira	NA
ASV_16S_249	82	239	0	0	19	0	48	52	41	0	90	0	50	62	0	0	80	0	151	69	38	36	19	0	91	21	0	0	0	0	88	0	0	0	0	Bacteria	Proteobacteria	Alphaproteobacteria	Rhizobiales	Devosiaceae	Devosia	NA
ASV_16S_250	71	305	0	0	0	0	93	95	0	0	286	0	106	317	0	0	0	0	0	0	0	0	0	0	0	0	0	0	0	0	0	0	0	0	0	Bacteria	Proteobacteria	Gammaproteobacteria	Xanthomonadales	Xanthomonadaceae	Luteimonas	NA
ASV_16S_251	366	67	0	0	27	0	173	0	0	0	263	0	264	106	0	0	0	0	0	0	0	0	0	0	0	0	0	0	0	0	0	0	0	0	0	Bacteria	Bacteroidota	Bacteroidia	Chitinophagales	Chitinophagaceae	Terrimonas	NA
ASV_16S_252	49	162	0	0	0	0	94	45	0	0	447	0	121	308	0	0	35	0	0	0	0	0	0	0	0	0	0	0	0	0	0	0	0	0	0	Bacteria	Proteobacteria	Alphaproteobacteria	Rhizobiales	Rhizobiaceae	Pseudaminobacter	NA
ASV_16S_253	0	64	0	38	0	0	0	0	0	951	15	0	0	0	0	99	0	93	0	0	0	0	0	0	0	0	0	0	0	0	0	0	0	0	0	Bacteria	Proteobacteria	Gammaproteobacteria	Pseudomonadales	Moraxellaceae	Acinetobacter	lwoffii
ASV_16S_254	492	316	0	0	0	0	91	30	0	0	0	0	317	0	0	0	0	0	0	0	0	0	0	0	0	0	0	0	0	0	0	0	0	0	0	Bacteria	Bacteroidota	Bacteroidia	Chitinophagales	Chitinophagaceae	NA	NA
ASV_16S_255	0	10	0	0	30	0	0	0	26	0	861	0	0	5	0	0	313	0	0	0	0	0	0	0	0	0	0	0	0	0	0	0	0	0	0	Bacteria	Proteobacteria	Alphaproteobacteria	Rhizobiales	Rhizobiales Incertae Sedis	Phreatobacter	NA
ASV_16S_256	150	115	0	0	0	0	47	340	0	0	0	0	214	361	0	0	0	0	0	0	0	0	0	0	0	0	0	0	0	0	0	0	0	0	0	Bacteria	Bacteroidota	Kapabacteria	Kapabacteriales	NA	NA	NA
ASV_16S_257	0	0	0	0	0	0	0	0	0	0	979	0	0	0	0	0	243	0	0	0	0	0	0	0	0	0	0	0	0	0	0	0	0	0	0	Bacteria	Firmicutes	Bacilli	Bacillales	Planococcaceae	Solibacillus	NA
ASV_16S_258	0	1132	0	0	0	0	0	60	0	0	0	0	22	0	0	0	0	0	0	0	0	0	0	0	0	0	0	0	0	0	0	0	0	0	0	Bacteria	Proteobacteria	Gammaproteobacteria	Pseudomonadales	Pseudomonadaceae	Pseudomonas	NA
ASV_16S_259	139	106	0	0	0	0	223	107	0	0	177	0	171	199	0	0	77	10	0	0	0	0	0	0	0	0	0	0	0	0	0	0	0	0	0	Bacteria	Proteobacteria	Alphaproteobacteria	Rhizobiales	Hyphomicrobiaceae	NA	NA
ASV_16S_260	0	118	0	11	329	0	22	25	26	0	500	0	28	0	0	0	115	0	0	0	0	0	33	0	0	0	0	0	0	0	0	0	0	0	0	Bacteria	Proteobacteria	Alphaproteobacteria	Caulobacterales	Caulobacteraceae	Brevundimonas	NA
ASV_16S_261	0	65	31	37	0	0	0	0	888	0	0	0	0	0	177	0	0	0	0	0	0	0	0	0	0	0	0	0	0	0	0	0	6	0	0	Bacteria	Proteobacteria	Alphaproteobacteria	Rhizobiales	Devosiaceae	Devosia	NA
ASV_16S_262	0	25	0	0	58	0	10	0	0	0	871	0	0	0	0	0	239	0	0	0	0	0	0	0	0	0	0	0	0	0	0	0	0	0	0	Bacteria	Proteobacteria	Alphaproteobacteria	Rhizobiales	Devosiaceae	Devosia	NA
ASV_16S_263	35	50	0	0	78	0	45	43	0	0	625	0	97	153	0	0	72	0	0	0	0	0	0	0	0	0	0	0	0	0	0	0	0	0	0	Bacteria	Proteobacteria	Alphaproteobacteria	Rhizobiales	Rhizobiaceae	NA	NA
ASV_16S_264	0	0	31	0	0	0	0	0	1152	0	0	0	0	0	14	0	0	0	0	0	0	0	0	0	0	0	0	0	0	0	0	0	0	0	0	Bacteria	Myxococcota	Polyangia	Polyangiales	Sandaracinaceae	Sandaracinus	NA
ASV_16S_265	808	48	0	0	0	0	167	0	0	0	0	0	172	0	0	0	0	0	0	0	0	0	0	0	0	0	0	0	0	0	0	0	0	0	0	Bacteria	Bacteroidota	Bacteroidia	Chitinophagales	Chitinophagaceae	Edaphobaculum	NA
ASV_16S_266	0	0	0	141	0	15	0	0	0	491	0	34	0	0	0	354	0	154	0	0	0	0	0	0	0	0	0	0	0	0	0	0	0	0	0	Bacteria	Firmicutes	Clostridia	Peptostreptococcales-Tissierellales	Sedimentibacteraceae	Sedimentibacter	NA
ASV_16S_267	141	980	0	0	0	0	66	0	0	0	0	0	0	0	0	0	0	0	0	0	0	0	0	0	0	0	0	0	0	0	0	0	0	0	0	Bacteria	Proteobacteria	Gammaproteobacteria	Pseudomonadales	Pseudomonadaceae	Pseudomonas	NA
ASV_16S_268	0	0	0	0	0	0	0	0	0	0	921	0	0	0	0	0	254	0	0	0	0	0	0	0	0	0	0	0	0	0	0	0	0	0	0	Bacteria	Firmicutes	Bacilli	Bacillales	Bacillaceae	NA	NA
ASV_16S_269	31	639	0	0	0	0	32	97	8	0	0	0	243	121	0	0	0	0	0	0	0	0	0	0	0	0	0	0	0	0	0	0	0	0	0	Bacteria	Proteobacteria	Alphaproteobacteria	Parvibaculales	Parvibaculaceae	Parvibaculum	NA
ASV_16S_270	99	322	0	0	6	0	148	39	5	0	30	0	95	412	0	0	13	0	0	0	0	0	0	0	0	0	0	0	0	0	0	0	0	0	0	Bacteria	Gemmatimonadota	Gemmatimonadetes	Gemmatimonadales	Gemmatimonadaceae	NA	NA
ASV_16S_271	72	120	0	0	0	0	61	104	0	0	0	0	350	439	0	0	22	0	0	0	0	0	0	0	0	0	0	0	0	0	0	0	0	0	0	Bacteria	Bacteroidota	Bacteroidia	Flavobacteriales	Weeksellaceae	Chryseobacterium	NA
ASV_16S_272	49	350	0	0	0	0	40	88	0	0	153	16	0	144	0	0	0	0	0	0	0	286	0	0	0	0	0	0	0	0	0	0	0	0	39	Bacteria	Proteobacteria	Gammaproteobacteria	Burkholderiales	Alcaligenaceae	Achromobacter	NA
ASV_16S_273	0	0	0	0	0	0	0	0	0	0	897	0	0	0	0	0	263	0	0	0	0	0	0	0	0	0	0	0	0	0	0	0	0	0	0	Bacteria	Firmicutes	Bacilli	Bacillales	Planococcaceae	NA	NA
ASV_16S_274	40	1039	0	0	0	0	0	0	0	0	0	0	25	47	0	0	0	0	0	0	0	0	0	0	0	0	0	0	0	0	0	0	0	0	0	Bacteria	Bacteroidota	Bacteroidia	Flavobacteriales	Flavobacteriaceae	Flavobacterium	NA
ASV_16S_275	106	101	0	0	0	0	160	57	0	0	152	0	252	110	0	0	88	0	0	87	0	0	0	32	0	0	0	0	0	0	0	0	0	0	0	Bacteria	Proteobacteria	Alphaproteobacteria	Rhizobiales	Hyphomicrobiaceae	Hyphomicrobium	denitrificans
ASV_16S_276	0	0	0	56	0	0	0	0	0	1057	0	0	0	0	0	32	0	0	0	0	0	0	0	0	0	0	0	0	0	0	0	0	0	0	0	Bacteria	Firmicutes	Clostridia	Oscillospirales	Hungateiclostridiaceae	Saccharofermentans	NA
ASV_16S_277	0	0	0	0	0	0	0	0	0	0	0	381	0	0	0	0	0	756	0	0	0	0	0	0	0	0	0	0	0	0	0	0	0	0	0	Bacteria	Proteobacteria	Gammaproteobacteria	Enterobacterales	Erwiniaceae	Tatumella	NA
ASV_16S_278	97	383	0	0	0	0	167	234	0	0	0	0	79	173	0	0	0	0	0	0	0	0	0	0	0	0	0	0	0	0	0	0	0	0	0	Bacteria	Proteobacteria	Alphaproteobacteria	Sphingomonadales	Sphingomonadaceae	Sphingomonas	NA
ASV_16S_279	180	155	0	0	34	0	59	12	0	0	144	0	109	436	0	0	0	0	0	0	0	0	0	0	0	0	0	0	0	0	0	0	0	0	0	Bacteria	Bacteroidota	Bacteroidia	Chitinophagales	Chitinophagaceae	NA	NA
ASV_16S_280	12	241	8	803	0	0	0	5	18	0	0	0	0	38	0	0	0	0	0	0	0	0	0	0	0	0	0	0	0	0	0	0	0	0	0	Bacteria	Bacteroidota	Bacteroidia	Flavobacteriales	Flavobacteriaceae	Flavobacterium	NA
ASV_16S_281	259	248	0	0	0	0	283	30	0	0	0	0	189	111	0	0	0	0	0	0	0	0	0	0	0	0	0	0	0	0	0	0	0	0	0	Bacteria	Proteobacteria	Alphaproteobacteria	Caulobacterales	Hyphomonadaceae	SWB02	NA
ASV_16S_282	165	615	16	0	0	0	78	92	10	0	0	0	84	57	0	0	0	0	0	0	0	0	0	0	0	0	0	0	0	0	0	0	0	0	0	Bacteria	Bacteroidota	Bacteroidia	Sphingobacteriales	Sphingobacteriaceae	Pedobacter	NA
ASV_16S_283	0	1115	0	0	0	0	0	0	0	0	0	0	0	0	0	0	0	0	0	0	0	0	0	0	0	0	0	0	0	0	0	0	0	0	0	Bacteria	Bacteroidota	Bacteroidia	Chitinophagales	Chitinophagaceae	Edaphobaculum	NA
ASV_16S_284	37	529	106	42	0	0	0	57	237	0	0	0	0	49	53	0	0	0	0	0	0	0	0	0	0	0	0	0	0	0	0	0	0	0	0	Bacteria	Proteobacteria	Gammaproteobacteria	Burkholderiales	Alcaligenaceae	Parapusillimonas	NA
ASV_16S_285	0	0	50	0	0	0	0	0	1021	0	0	0	0	0	37	0	0	0	0	0	0	0	0	0	0	0	0	0	0	0	0	0	0	0	0	Bacteria	Proteobacteria	Gammaproteobacteria	Steroidobacterales	Steroidobacteraceae	Steroidobacter	NA
ASV_16S_286	0	0	0	0	0	0	0	0	0	0	0	0	0	0	1103	0	0	0	0	0	0	0	0	0	0	0	0	0	0	0	0	0	0	0	0	Bacteria	Proteobacteria	Gammaproteobacteria	Pseudomonadales	Cellvibrionaceae	NA	NA
ASV_16S_287	0	0	0	296	0	0	0	0	0	674	0	0	0	0	0	131	0	0	0	0	0	0	0	0	0	0	0	0	0	0	0	0	0	0	0	Bacteria	Firmicutes	Clostridia	Lachnospirales	Lachnospiraceae	Herbinix	NA
ASV_16S_288	0	547	0	0	115	85	0	76	53	0	0	156	0	0	0	0	25	0	0	0	0	0	0	0	0	10	0	15	0	0	0	0	0	0	0	Bacteria	Proteobacteria	Gammaproteobacteria	Burkholderiales	Comamonadaceae	NA	NA
ASV_16S_289	0	143	0	0	69	0	0	0	0	0	272	0	0	52	0	0	288	0	0	29	0	0	0	0	40	39	0	0	0	48	12	0	0	0	87	Bacteria	Proteobacteria	Alphaproteobacteria	Rhizobiales	Rhizobiaceae	NA	NA
ASV_16S_290	0	534	0	0	0	0	0	41	0	0	251	0	0	122	0	0	85	0	0	0	0	0	0	0	0	45	0	0	0	0	0	0	0	0	0	Bacteria	Proteobacteria	Alphaproteobacteria	Rhizobiales	Rhizobiaceae	NA	NA
ASV_16S_291	0	0	0	0	0	0	0	0	0	1072	0	0	0	0	0	0	0	0	0	0	0	0	0	0	0	0	0	0	0	0	0	0	0	0	0	Bacteria	Firmicutes	Clostridia	Oscillospirales	Ruminococcaceae	Ruminococcus	NA
ASV_16S_292	0	4	16	0	38	0	0	0	854	0	117	0	0	0	23	0	12	0	0	0	0	0	0	0	0	0	0	0	0	0	0	0	0	0	0	Bacteria	Actinobacteriota	Actinobacteria	Micrococcales	Micrococcaceae	Glutamicibacter	NA
ASV_16S_293	23	658	0	0	0	0	0	243	65	20	0	0	11	40	0	0	0	0	0	0	0	0	0	0	0	0	0	0	0	0	0	0	0	0	0	Bacteria	Proteobacteria	Gammaproteobacteria	Xanthomonadales	Xanthomonadaceae	Stenotrophomonas	koreensis
ASV_16S_294	0	0	0	0	377	0	0	0	47	0	483	0	0	0	0	0	153	0	0	0	0	0	0	0	0	0	0	0	0	0	0	0	0	0	0	Bacteria	Proteobacteria	Alphaproteobacteria	Rhodobacterales	Rhodobacteraceae	Tabrizicola	NA
ASV_16S_295	0	0	668	0	0	0	0	0	375	0	0	0	0	0	0	0	0	0	0	0	0	0	0	0	0	0	0	0	0	0	0	0	0	0	0	Bacteria	Bacteroidota	Bacteroidia	Chitinophagales	Chitinophagaceae	Taibaiella	NA
ASV_16S_296	0	104	0	0	0	0	0	835	0	0	0	0	0	37	0	0	0	0	0	0	0	0	0	0	0	0	0	0	28	0	17	0	0	0	17	Bacteria	Bacteroidota	Bacteroidia	Chitinophagales	Chitinophagaceae	Arachidicoccus	NA
ASV_16S_297	23	734	0	0	20	0	26	114	0	0	0	0	10	102	0	0	0	0	0	0	0	0	0	0	0	0	0	0	0	0	0	0	0	0	0	Bacteria	Proteobacteria	Gammaproteobacteria	Xanthomonadales	Xanthomonadaceae	Pseudoxanthomonas	mexicana
ASV_16S_298	0	0	0	0	0	0	0	0	287	0	707	0	0	0	35	0	0	0	0	0	0	0	0	0	0	0	0	0	0	0	0	0	0	0	0	Bacteria	Firmicutes	Bacilli	Bacillales	Planococcaceae	Paenisporosarcina	NA
ASV_16S_299	63	130	0	0	0	0	74	45	0	0	160	0	108	446	0	0	0	0	0	0	0	0	0	0	0	0	0	0	0	0	0	0	0	0	0	Bacteria	Proteobacteria	Gammaproteobacteria	Xanthomonadales	Xanthomonadaceae	Pseudoxanthomonas	helianthi
ASV_16S_300	0	0	0	804	0	0	0	0	0	187	0	0	0	0	0	34	0	0	0	0	0	0	0	0	0	0	0	0	0	0	0	0	0	0	0	Bacteria	Firmicutes	Clostridia	Peptococcales	Peptococcaceae	NA	NA
ASV_16S_301	0	159	24	0	0	0	0	0	309	0	337	0	0	33	33	0	129	0	0	0	0	0	0	0	0	0	0	0	0	0	0	0	0	0	0	Bacteria	Proteobacteria	Alphaproteobacteria	Rhizobiales	Kaistiaceae	Kaistia	granuli
ASV_16S_302	42	563	41	0	138	0	45	23	47	0	0	0	17	104	0	0	0	0	0	0	0	0	0	0	0	0	0	0	0	0	0	0	0	0	0	Bacteria	Proteobacteria	Gammaproteobacteria	Burkholderiales	Comamonadaceae	Hydrogenophaga	intermedia
ASV_16S_303	0	0	0	0	0	98	0	0	0	170	0	136	0	0	0	122	0	482	0	0	0	0	0	0	0	0	0	0	0	0	0	0	0	0	0	Bacteria	Bacteroidota	Bacteroidia	Bacteroidales	Tannerellaceae	Macellibacteroides	NA
ASV_16S_304	680	0	0	0	0	0	178	0	0	0	0	0	147	0	0	0	0	0	0	0	0	0	0	0	0	0	0	0	0	0	0	0	0	0	0	Bacteria	Bacteroidota	Bacteroidia	Chitinophagales	Chitinophagaceae	Edaphobaculum	NA
ASV_16S_305	164	230	0	0	3	0	145	45	0	0	60	0	183	162	0	0	8	0	0	0	0	0	0	0	0	0	0	0	0	0	0	0	0	0	0	Bacteria	Chloroflexi	Ktedonobacteria	C0119	NA	NA	NA
ASV_16S_306	376	53	0	0	0	0	285	0	0	0	0	0	259	13	0	0	0	0	0	0	0	0	0	0	0	0	0	0	0	0	0	0	0	0	0	Bacteria	Proteobacteria	Alphaproteobacteria	Caulobacterales	Hyphomonadaceae	Hirschia	NA
ASV_16S_307	0	155	0	0	93	0	0	0	0	0	536	0	0	0	0	0	200	0	0	0	0	0	0	0	0	0	0	0	0	0	0	0	0	0	0	Bacteria	Proteobacteria	Alphaproteobacteria	Sphingomonadales	Sphingomonadaceae	Sphingopyxis	NA
ASV_16S_308	0	0	0	0	0	0	0	0	118	0	715	0	0	0	0	0	142	0	0	0	0	0	0	0	0	0	8	0	0	0	0	0	0	0	0	Bacteria	Actinobacteriota	Actinobacteria	Micrococcales	Microbacteriaceae	Leucobacter	denitrificans
ASV_16S_309	0	774	0	0	0	0	0	0	0	0	0	0	0	0	0	0	0	0	0	0	0	0	0	0	0	0	0	0	0	208	0	0	0	0	0	Bacteria	Proteobacteria	Gammaproteobacteria	Xanthomonadales	Xanthomonadaceae	Stenotrophomonas	NA
ASV_16S_310	32	154	0	0	123	0	19	45	72	0	340	0	19	38	0	0	68	0	21	7	0	0	15	0	0	0	0	0	12	0	0	6	0	0	9	Bacteria	Proteobacteria	Alphaproteobacteria	Caulobacterales	Caulobacteraceae	Brevundimonas	NA
ASV_16S_311	87	164	0	0	0	0	146	50	0	0	228	0	130	159	0	0	0	0	0	0	0	0	0	0	0	0	0	0	0	0	0	0	0	0	0	Bacteria	Proteobacteria	Gammaproteobacteria	Xanthomonadales	Rhodanobacteraceae	Dokdonella	NA
ASV_16S_312	0	0	0	0	0	0	0	0	0	0	0	157	0	0	0	0	0	807	0	0	0	0	0	0	0	0	0	0	0	0	0	0	0	0	0	Bacteria	Firmicutes	Bacilli	Lactobacillales	Enterococcaceae	Enterococcus	NA
ASV_16S_313	0	0	0	0	0	0	0	0	0	0	0	0	0	0	961	0	0	0	0	0	0	0	0	0	0	0	0	0	0	0	0	0	0	0	0	Bacteria	Proteobacteria	Gammaproteobacteria	Pseudomonadales	Cellvibrionaceae	NA	NA
ASV_16S_314	0	0	0	0	0	0	0	0	64	0	745	0	0	0	0	0	146	0	0	0	0	0	0	0	0	0	0	0	0	0	0	0	0	0	0	Bacteria	Proteobacteria	Alphaproteobacteria	Rhizobiales	Beijerinckiaceae	Bosea	NA
ASV_16S_315	0	0	0	0	33	195	0	0	0	0	0	276	0	0	0	0	0	448	0	0	0	0	0	0	0	0	0	0	0	0	0	0	0	0	0	Bacteria	Proteobacteria	Gammaproteobacteria	Burkholderiales	Comamonadaceae	NA	NA
ASV_16S_316	0	0	0	0	0	0	0	0	0	0	799	0	0	0	0	0	153	0	0	0	0	0	0	0	0	0	0	0	0	0	0	0	0	0	0	Bacteria	Proteobacteria	Alphaproteobacteria	Rhizobiales	Xanthobacteraceae	Oligotropha	carboxidovorans
ASV_16S_317	391	86	0	0	0	0	254	15	0	0	0	0	190	15	0	0	0	0	0	0	0	0	0	0	0	0	0	0	0	0	0	0	0	0	0	Bacteria	Abditibacteriota	Abditibacteria	Abditibacteriales	Abditibacteriaceae	Abditibacterium	NA
ASV_16S_318	0	0	0	32	326	9	0	0	0	3	349	0	0	0	0	0	232	0	0	0	0	0	0	0	0	0	0	0	0	0	0	0	0	0	0	Bacteria	Bacteroidota	Bacteroidia	Bacteroidales	Prolixibacteraceae	NA	NA
ASV_16S_319	0	0	0	193	0	93	0	0	0	553	0	36	0	0	0	50	0	19	0	0	0	0	0	0	0	0	0	0	0	0	0	0	0	0	0	Bacteria	Bacteroidota	Bacteroidia	Bacteroidales	Paludibacteraceae	NA	NA
ASV_16S_320	171	122	0	0	0	0	150	63	5	0	112	0	102	189	0	0	29	0	0	0	0	0	0	0	0	0	0	0	0	0	0	0	0	0	0	Bacteria	Proteobacteria	Alphaproteobacteria	Rhizobiales	Rhizobiales Incertae Sedis	Nordella	NA
ASV_16S_321	590	47	0	0	0	0	305	0	0	0	0	0	0	0	0	0	0	0	0	0	0	0	0	0	0	0	0	0	0	0	0	0	0	0	0	Bacteria	Proteobacteria	Gammaproteobacteria	Legionellales	Legionellaceae	Legionella	NA
ASV_16S_322	0	63	0	0	54	0	0	0	0	0	491	0	0	46	0	0	211	0	0	0	0	0	0	75	0	0	0	0	0	0	0	0	0	0	0	Bacteria	Proteobacteria	Alphaproteobacteria	Rhizobiales	Rhizobiaceae	Allorhizobium-Neorhizobium-Pararhizobium-Rhizobium	NA
ASV_16S_323	91	204	0	0	0	0	120	101	0	0	75	0	74	274	0	0	0	0	0	0	0	0	0	0	0	0	0	0	0	0	0	0	0	0	0	Bacteria	Proteobacteria	Alphaproteobacteria	Sphingomonadales	Sphingomonadaceae	Sphingopyxis	NA
ASV_16S_324	0	719	0	0	0	0	0	0	0	0	0	0	0	219	0	0	0	0	0	0	0	0	0	0	0	0	0	0	0	0	0	0	0	0	0	Bacteria	Proteobacteria	Gammaproteobacteria	Legionellales	Legionellaceae	Legionella	NA
ASV_16S_325	623	149	0	0	0	0	0	0	0	0	0	0	165	0	0	0	0	0	0	0	0	0	0	0	0	0	0	0	0	0	0	0	0	0	0	Bacteria	Bacteroidota	Bacteroidia	Flavobacteriales	Flavobacteriaceae	Flavobacterium	NA
ASV_16S_326	0	0	0	489	0	0	0	0	0	315	0	0	0	0	0	119	0	0	0	0	0	0	0	0	0	0	0	0	0	0	0	0	0	0	0	Bacteria	Firmicutes	Clostridia	Peptostreptococcales-Tissierellales	Anaerovoracaceae	Anaerovorax	NA
ASV_16S_327	0	0	0	0	0	0	0	0	886	0	0	0	0	0	29	0	0	0	0	0	0	0	0	0	0	0	0	0	0	0	0	0	0	0	0	Bacteria	Firmicutes	Bacilli	Bacillales	Planococcaceae	NA	NA
ASV_16S_328	205	37	0	0	0	0	64	481	0	0	0	0	81	37	0	0	0	0	0	0	0	0	0	0	0	0	0	0	0	0	0	0	0	0	0	Bacteria	Bacteroidota	Bacteroidia	Chitinophagales	Chitinophagaceae	Sediminibacterium	goheungense
ASV_16S_329	0	0	0	479	0	0	0	0	0	426	0	0	0	0	0	0	0	0	0	0	0	0	0	0	0	0	0	0	0	0	0	0	0	0	0	Bacteria	Firmicutes	Clostridia	Oscillospirales	Hungateiclostridiaceae	Ercella	NA
ASV_16S_330	0	60	122	8	32	0	0	0	619	0	0	0	0	12	35	0	14	0	0	0	0	0	0	0	0	0	0	0	0	0	0	0	0	0	0	Bacteria	Proteobacteria	Gammaproteobacteria	Burkholderiales	Burkholderiaceae	Limnobacter	NA
ASV_16S_331	311	342	0	0	0	0	36	49	0	0	0	0	51	103	0	0	0	0	0	0	0	0	0	0	0	0	0	0	0	0	0	0	0	0	0	Bacteria	Proteobacteria	Alphaproteobacteria	Paracaedibacterales	Paracaedibacteraceae	NA	NA
ASV_16S_332	0	847	0	0	0	0	0	0	0	0	0	0	0	38	0	0	0	0	0	0	0	0	0	0	0	0	0	0	0	0	0	0	0	0	0	Bacteria	Bacteroidota	Bacteroidia	Flavobacteriales	Weeksellaceae	Moheibacter	NA
ASV_16S_333	88	147	0	0	0	0	61	11	0	0	0	0	50	522	0	0	0	0	0	0	0	0	0	0	0	0	0	0	0	0	0	0	0	0	0	Bacteria	Abditibacteriota	Abditibacteria	Abditibacteriales	Abditibacteriaceae	Abditibacterium	NA
ASV_16S_334	104	175	0	10	0	0	42	171	17	0	0	0	19	335	0	0	0	0	0	0	0	0	0	0	0	0	0	0	0	0	0	0	0	0	0	Bacteria	Proteobacteria	Alphaproteobacteria	Caulobacterales	Caulobacteraceae	Brevundimonas	basaltis
ASV_16S_335	0	0	0	0	0	0	0	0	59	0	656	0	0	0	28	0	127	0	0	0	0	0	0	0	0	0	0	0	0	0	0	0	0	0	0	Bacteria	Proteobacteria	Alphaproteobacteria	Rhizobiales	Beijerinckiaceae	Bosea	NA
ASV_16S_336	302	38	0	0	0	0	297	0	0	0	0	0	211	20	0	0	0	0	0	0	0	0	0	0	0	0	0	0	0	0	0	0	0	0	0	Bacteria	Bacteroidota	Bacteroidia	Chitinophagales	Chitinophagaceae	Ferruginibacter	NA
ASV_16S_337	0	0	0	0	0	0	0	0	0	663	0	0	0	0	0	90	0	109	0	0	0	0	0	0	0	0	0	0	0	0	0	0	0	0	0	Bacteria	Bacteroidota	Bacteroidia	Bacteroidales	Bacteroidaceae	Bacteroides	NA
ASV_16S_338	0	0	40	0	0	0	0	0	821	0	0	0	0	0	0	0	0	0	0	0	0	0	0	0	0	0	0	0	0	0	0	0	0	0	0	Bacteria	Proteobacteria	Gammaproteobacteria	Burkholderiales	Alcaligenaceae	Pusillimonas	noertemannii
ASV_16S_339	43	120	0	0	0	0	68	0	0	0	322	0	52	172	0	0	82	0	0	0	0	0	0	0	0	0	0	0	0	0	0	0	0	0	0	Bacteria	Proteobacteria	Alphaproteobacteria	Sphingomonadales	Sphingomonadaceae	NA	NA
ASV_16S_340	0	140	0	0	0	0	36	45	0	0	23	0	48	93	0	0	0	0	0	0	0	0	271	0	0	0	0	0	51	0	0	81	0	0	66	Bacteria	Proteobacteria	Alphaproteobacteria	Rhizobiales	Rhizobiaceae	NA	NA
ASV_16S_341	47	589	0	0	0	0	68	61	0	0	0	0	34	54	0	0	0	0	0	0	0	0	0	0	0	0	0	0	0	0	0	0	0	0	0	Bacteria	Proteobacteria	Gammaproteobacteria	Burkholderiales	Oxalobacteraceae	Herminiimonas	NA
ASV_16S_342	284	328	0	0	0	0	106	10	0	0	0	0	44	80	0	0	0	0	0	0	0	0	0	0	0	0	0	0	0	0	0	0	0	0	0	Bacteria	Bacteroidota	Bacteroidia	Chitinophagales	Chitinophagaceae	NA	NA
ASV_16S_343	0	106	0	0	56	0	47	17	0	0	370	0	28	156	0	0	72	0	0	0	0	0	0	0	0	0	0	0	0	0	0	0	0	0	0	Bacteria	Proteobacteria	Gammaproteobacteria	Xanthomonadales	Xanthomonadaceae	Thermomonas	brevis
ASV_16S_344	24	733	0	0	53	0	14	0	0	0	0	0	17	0	0	0	10	0	0	0	0	0	0	0	0	0	0	0	0	0	0	0	0	0	0	Bacteria	Bacteroidota	Bacteroidia	Flavobacteriales	Flavobacteriaceae	Flavobacterium	NA
ASV_16S_345	196	287	0	0	0	0	90	30	0	0	0	0	206	41	0	0	0	0	0	0	0	0	0	0	0	0	0	0	0	0	0	0	0	0	0	Bacteria	Bacteroidota	Bacteroidia	Chitinophagales	Chitinophagaceae	Parafilimonas	rhizosphaerae
ASV_16S_346	0	0	0	0	0	42	0	0	0	64	467	0	0	0	20	0	107	144	0	0	0	0	0	0	0	0	0	0	0	0	0	0	0	0	0	Bacteria	Firmicutes	Clostridia	Peptostreptococcales-Tissierellales	Peptostreptococcaceae	Terrisporobacter	mayombei
ASV_16S_347	142	285	0	0	0	0	9	24	0	0	0	0	219	162	0	0	0	0	0	0	0	0	0	0	0	0	0	0	0	0	0	0	0	0	0	Bacteria	Bacteroidota	Bacteroidia	Flavobacteriales	Flavobacteriaceae	Flavobacterium	NA
ASV_16S_348	0	59	0	0	98	0	0	0	385	0	85	0	0	58	32	0	120	0	0	0	0	0	0	0	0	0	0	0	0	0	0	0	0	0	0	Bacteria	Proteobacteria	Alphaproteobacteria	Rhizobiales	Devosiaceae	Devosia	NA
ASV_16S_349	0	0	0	544	0	0	0	0	0	291	0	0	0	0	0	0	0	0	0	0	0	0	0	0	0	0	0	0	0	0	0	0	0	0	0	Bacteria	Firmicutes	Clostridia	Oscillospirales	Hungateiclostridiaceae	Saccharofermentans	NA
ASV_16S_350	0	65	0	28	128	63	0	0	0	0	74	106	0	74	0	0	0	296	0	0	0	0	0	0	0	0	0	0	0	0	0	0	0	0	0	Bacteria	Proteobacteria	Gammaproteobacteria	Burkholderiales	Comamonadaceae	Aquabacterium	NA
ASV_16S_351	66	180	0	0	0	0	73	195	0	0	0	0	61	79	0	0	0	0	14	0	0	5	0	114	9	17	0	0	0	5	0	0	0	10	0	Bacteria	Bacteroidota	Bacteroidia	Chitinophagales	Chitinophagaceae	Chitinophaga	NA
ASV_16S_352	0	123	0	0	0	0	0	66	0	0	143	0	0	49	0	0	48	0	0	24	0	114	0	0	0	0	0	108	0	122	0	27	0	0	0	Bacteria	Proteobacteria	Alphaproteobacteria	Rhizobiales	Rhizobiaceae	Allorhizobium-Neorhizobium-Pararhizobium-Rhizobium	NA
ASV_16S_353	0	29	0	0	466	0	0	0	0	0	0	0	37	0	0	0	290	0	0	0	0	0	0	0	0	0	0	0	0	0	0	0	0	0	0	Bacteria	Bacteroidota	Bacteroidia	Chitinophagales	Chitinophagaceae	Ferruginibacter	NA
ASV_16S_354	0	0	0	0	0	0	0	0	43	0	727	0	0	0	0	0	50	0	0	0	0	0	0	0	0	0	0	0	0	0	0	0	0	0	0	Bacteria	Proteobacteria	Alphaproteobacteria	Rhizobiales	Rhizobiaceae	NA	NA
ASV_16S_355	0	0	0	0	81	0	0	0	0	0	488	0	0	0	0	0	249	0	0	0	0	0	0	0	0	0	0	0	0	0	0	0	0	0	0	Bacteria	Proteobacteria	Alphaproteobacteria	Rhizobiales	Rhizobiaceae	Ensifer	NA
ASV_16S_356	0	0	0	94	0	0	0	0	0	627	0	0	0	0	0	96	0	0	0	0	0	0	0	0	0	0	0	0	0	0	0	0	0	0	0	Bacteria	Firmicutes	Clostridia	Oscillospirales	Hungateiclostridiaceae	NA	NA
ASV_16S_357	0	0	0	0	49	0	0	0	0	0	622	0	0	0	0	0	145	0	0	0	0	0	0	0	0	0	0	0	0	0	0	0	0	0	0	Bacteria	Actinobacteriota	Actinobacteria	Micrococcales	Microbacteriaceae	Leucobacter	NA
ASV_16S_358	0	0	0	0	0	0	0	0	138	0	505	0	0	0	0	0	172	0	0	0	0	0	0	0	0	0	0	0	0	0	0	0	0	0	0	Bacteria	Actinobacteriota	Actinobacteria	Micrococcales	Microbacteriaceae	Leucobacter	chironomi
ASV_16S_359	30	184	0	0	0	0	46	54	0	9	230	0	49	205	0	0	0	0	0	0	0	0	0	0	0	0	0	0	0	0	0	0	0	0	0	Bacteria	Actinobacteriota	Actinobacteria	Propionibacteriales	Nocardioidaceae	Nocardioides	NA
ASV_16S_360	10	86	35	245	0	0	0	0	203	184	17	0	4	0	17	6	0	0	0	0	0	0	0	0	0	0	0	0	0	0	0	0	0	0	0	Bacteria	Proteobacteria	Gammaproteobacteria	Burkholderiales	Alcaligenaceae	Advenella	alkanexedens
ASV_16S_361	14	229	0	0	0	0	0	454	0	0	0	15	0	55	0	0	0	34	0	0	0	0	0	0	0	0	0	0	0	0	0	0	0	0	0	Bacteria	Bacteroidota	Bacteroidia	Sphingobacteriales	Sphingobacteriaceae	Sphingobacterium	NA
ASV_16S_362	80	131	0	0	0	0	88	61	0	6	71	0	78	250	0	0	20	0	0	3	0	4	0	0	0	0	0	0	0	0	0	0	0	7	0	Bacteria	Proteobacteria	Gammaproteobacteria	Steroidobacterales	Steroidobacteraceae	Steroidobacter	NA
ASV_16S_363	0	0	0	696	0	0	0	0	0	103	0	0	0	0	0	0	0	0	0	0	0	0	0	0	0	0	0	0	0	0	0	0	0	0	0	Bacteria	Proteobacteria	Gammaproteobacteria	Pseudomonadales	Moraxellaceae	Acinetobacter	NA
ASV_16S_364	14	141	0	0	298	0	0	0	0	0	257	0	0	0	0	0	87	0	0	0	0	0	0	0	0	0	0	0	0	0	0	0	0	0	0	Bacteria	Bacteroidota	Bacteroidia	Chitinophagales	Chitinophagaceae	Ferruginibacter	NA
ASV_16S_365	0	0	0	0	0	0	18	12	0	0	0	0	0	0	0	0	0	0	0	67	0	0	27	265	0	36	0	21	64	0	0	14	0	125	146	Bacteria	Proteobacteria	Gammaproteobacteria	Xanthomonadales	Rhodanobacteraceae	Luteibacter	jiangsuensis
ASV_16S_366	0	116	0	0	0	0	0	0	505	121	0	0	0	0	50	0	0	0	0	0	0	0	0	0	0	0	0	0	0	0	0	0	0	0	0	Bacteria	Proteobacteria	Gammaproteobacteria	Pseudomonadales	Moraxellaceae	Acinetobacter	NA
ASV_16S_367	41	556	0	0	0	0	26	90	0	0	0	0	23	51	0	0	0	0	0	0	0	0	0	0	0	0	0	0	0	0	0	0	0	0	0	Bacteria	Proteobacteria	Alphaproteobacteria	Sphingomonadales	Sphingomonadaceae	Sphingobium	NA
ASV_16S_368	110	514	0	0	0	0	156	0	0	0	0	0	0	0	0	0	0	0	0	0	0	0	0	0	0	0	0	0	0	0	0	0	0	0	0	Bacteria	Bacteroidota	Bacteroidia	Flavobacteriales	Flavobacteriaceae	Flavobacterium	NA
ASV_16S_369	0	0	0	0	0	0	0	0	0	0	471	0	0	0	0	0	304	0	0	0	0	0	0	0	0	0	0	0	0	0	0	0	0	0	0	Bacteria	Firmicutes	Bacilli	Bacillales	Planococcaceae	NA	NA
ASV_16S_370	47	520	0	0	0	0	31	93	0	0	0	0	40	43	0	0	0	0	0	0	0	0	0	0	0	0	0	0	0	0	0	0	0	0	0	Bacteria	Proteobacteria	Alphaproteobacteria	Sphingomonadales	Sphingomonadaceae	Sphingobium	herbicidovorans
ASV_16S_371	106	439	0	0	0	48	84	0	0	0	0	0	27	67	0	0	0	0	0	0	0	0	0	0	0	0	0	0	0	0	0	0	0	0	0	Bacteria	Proteobacteria	Gammaproteobacteria	Pseudomonadales	Pseudomonadaceae	Pseudomonas	NA
ASV_16S_372	0	17	104	15	12	0	0	0	502	0	0	0	0	0	111	0	10	0	0	0	0	0	0	0	0	0	0	0	0	0	0	0	0	0	0	Bacteria	Bacteroidota	Bacteroidia	Cytophagales	Spirosomaceae	Leadbetterella	NA
ASV_16S_373	0	192	0	0	0	0	0	90	0	0	195	0	0	0	0	0	71	0	0	0	138	0	0	0	0	58	14	0	12	0	0	0	0	0	0	Bacteria	Proteobacteria	Alphaproteobacteria	Rhizobiales	Rhizobiaceae	Ochrobactrum	NA
ASV_16S_374	0	704	0	0	0	0	6	23	6	0	0	0	15	7	0	0	0	0	0	0	0	0	0	0	0	0	0	0	0	0	0	0	0	0	0	Bacteria	Proteobacteria	Alphaproteobacteria	Caulobacterales	Caulobacteraceae	Asticcacaulis	NA
ASV_16S_375	78	206	0	0	0	0	113	68	0	0	64	0	82	144	0	0	0	0	0	0	0	0	0	0	0	0	0	0	0	0	0	0	0	0	0	Bacteria	Proteobacteria	Gammaproteobacteria	Xanthomonadales	Rhodanobacteraceae	Dokdonella	NA
ASV_16S_376	116	40	0	0	0	0	295	26	0	0	14	0	136	114	0	0	13	0	0	0	0	0	0	0	0	0	0	0	0	0	0	0	0	0	0	Bacteria	Actinobacteriota	Acidimicrobiia	Microtrichales	Microtrichaceae	IMCC26207	NA
ASV_16S_377	0	0	6	46	0	0	0	0	45	503	0	0	0	0	10	81	0	58	0	0	0	0	0	0	0	0	0	0	0	0	0	0	0	0	0	Bacteria	Bacteroidota	Bacteroidia	Bacteroidales	Dysgonomonadaceae	Petrimonas	sulfuriphila
ASV_16S_378	0	0	395	0	0	0	0	0	337	0	0	0	0	0	7	0	0	0	0	0	0	0	0	0	0	0	0	0	0	0	0	0	0	0	0	Bacteria	Bacteroidota	Bacteroidia	Chitinophagales	Chitinophagaceae	Edaphobaculum	NA
ASV_16S_379	207	423	0	0	0	0	96	0	0	0	0	0	10	0	0	0	0	0	0	0	0	0	0	0	0	0	0	0	0	0	0	0	0	0	0	Bacteria	Proteobacteria	Gammaproteobacteria	Enterobacterales	Alteromonadaceae	Rheinheimera	pacifica
ASV_16S_380	0	0	0	0	0	0	0	0	0	0	518	0	0	0	0	0	218	0	0	0	0	0	0	0	0	0	0	0	0	0	0	0	0	0	0	Bacteria	Firmicutes	Bacilli	Bacillales	Bacillaceae	NA	NA
ASV_16S_381	0	0	0	0	0	26	0	0	0	0	0	0	0	0	0	0	0	708	0	0	0	0	0	0	0	0	0	0	0	0	0	0	0	0	0	Bacteria	Firmicutes	Clostridia	Peptostreptococcales-Tissierellales	Sedimentibacteraceae	Sedimentibacter	NA
ASV_16S_382	0	0	0	0	0	0	0	0	0	0	677	0	0	0	0	0	50	0	0	0	0	0	0	0	0	0	0	0	0	0	0	0	0	0	0	Bacteria	Proteobacteria	Alphaproteobacteria	Rhizobiales	Rhizobiaceae	Aminobacter	NA
ASV_16S_383	130	348	0	0	0	0	62	42	0	0	0	0	60	84	0	0	0	0	0	0	0	0	0	0	0	0	0	0	0	0	0	0	0	0	0	Bacteria	Proteobacteria	Gammaproteobacteria	Pseudomonadales	Pseudomonadaceae	Pseudomonas	NA
ASV_16S_384	33	364	0	0	0	227	0	28	0	0	18	0	0	56	0	0	0	0	0	0	0	0	0	0	0	0	0	0	0	0	0	0	0	0	0	Bacteria	Proteobacteria	Gammaproteobacteria	Burkholderiales	Comamonadaceae	Limnohabitans	NA
ASV_16S_385	0	0	0	13	217	0	0	0	80	0	195	0	0	0	0	0	218	0	0	0	0	0	0	0	0	0	0	0	0	0	0	0	0	0	0	Bacteria	Bdellovibrionota	Bdellovibrionia	Bacteriovoracales	Bacteriovoracaceae	Peredibacter	NA
ASV_16S_386	393	39	0	0	0	0	24	23	0	0	0	0	193	45	0	0	0	0	0	0	0	0	0	0	0	0	0	0	0	0	0	0	0	0	0	Bacteria	Bacteroidota	Bacteroidia	Chitinophagales	Chitinophagaceae	Taibaiella	NA
ASV_16S_387	104	136	0	0	0	0	141	98	0	0	0	0	84	152	0	0	0	0	0	0	0	0	0	0	0	0	0	0	0	0	0	0	0	0	0	Bacteria	Proteobacteria	Alphaproteobacteria	Rhizobiales	Rhizobiaceae	NA	NA
ASV_16S_388	88	561	0	0	0	0	7	0	0	0	0	0	57	0	0	0	0	0	0	0	0	0	0	0	0	0	0	0	0	0	0	0	0	0	0	Bacteria	Bacteroidota	Bacteroidia	Flavobacteriales	Flavobacteriaceae	Flavobacterium	NA
ASV_16S_389	0	0	0	0	0	0	0	0	0	0	0	0	0	0	712	0	0	0	0	0	0	0	0	0	0	0	0	0	0	0	0	0	0	0	0	Bacteria	Proteobacteria	Gammaproteobacteria	Pseudomonadales	Cellvibrionaceae	NA	NA
ASV_16S_390	18	121	0	0	0	0	0	0	0	0	567	0	0	0	0	0	0	0	0	0	0	0	0	0	0	0	0	0	0	0	0	0	0	0	0	Bacteria	Bacteroidota	Bacteroidia	Chitinophagales	Chitinophagaceae	Taibaiella	NA
ASV_16S_391	0	0	0	0	10	0	0	0	0	0	593	0	0	0	0	0	101	0	0	0	0	0	0	0	0	0	0	0	0	0	0	0	0	0	0	Bacteria	Bacteroidota	Bacteroidia	Flavobacteriales	Flavobacteriaceae	Flavobacterium	NA
ASV_16S_392	0	0	0	0	0	0	0	0	0	0	189	0	0	0	0	0	515	0	0	0	0	0	0	0	0	0	0	0	0	0	0	0	0	0	0	Bacteria	Cyanobacteria	Sericytochromatia	NA	NA	NA	NA
ASV_16S_393	0	540	0	0	0	0	21	54	0	0	0	0	0	88	0	0	0	0	0	0	0	0	0	0	0	0	0	0	0	0	0	0	0	0	0	Bacteria	Proteobacteria	Gammaproteobacteria	Xanthomonadales	Xanthomonadaceae	Pseudoxanthomonas	NA
ASV_16S_394	45	420	0	0	237	0	0	0	0	0	0	0	0	0	0	0	0	0	0	0	0	0	0	0	0	0	0	0	0	0	0	0	0	0	0	Bacteria	Bacteroidota	Bacteroidia	Flavobacteriales	Flavobacteriaceae	Flavobacterium	NA
ASV_16S_395	16	406	0	0	0	0	26	182	0	0	0	0	10	57	0	0	0	0	0	0	0	0	0	0	0	0	0	0	0	0	0	0	0	0	0	Bacteria	Proteobacteria	Gammaproteobacteria	Xanthomonadales	Xanthomonadaceae	Stenotrophomonas	acidaminiphila
ASV_16S_396	0	495	0	0	0	0	0	41	0	0	25	0	9	85	0	0	36	0	0	0	0	0	0	0	0	0	0	0	0	0	0	0	0	0	0	Bacteria	Proteobacteria	Alphaproteobacteria	Rhodobacterales	Rhodobacteraceae	Paracoccus	NA
ASV_16S_397	37	90	0	0	0	0	29	45	0	0	42	0	21	63	0	0	37	0	26	33	0	0	0	28	45	59	0	21	30	45	0	0	0	18	13	Bacteria	Proteobacteria	Alphaproteobacteria	Rhizobiales	Rhizobiaceae	Neorhizobium	NA
ASV_16S_398	0	0	73	0	0	0	0	0	42	0	0	0	0	0	567	0	0	0	0	0	0	0	0	0	0	0	0	0	0	0	0	0	0	0	0	Bacteria	Cyanobacteria	Sericytochromatia	NA	NA	NA	NA
ASV_16S_399	0	0	7	104	0	0	0	0	228	110	139	0	0	0	19	0	74	0	0	0	0	0	0	0	0	0	0	0	0	0	0	0	0	0	0	Bacteria	Firmicutes	Clostridia	Peptostreptococcales-Tissierellales	Peptostreptococcaceae	Sporacetigenium	mesophilum
ASV_16S_400	0	17	0	0	293	0	0	0	0	0	245	0	0	0	0	0	120	0	0	0	0	0	0	0	0	0	0	0	0	0	0	0	0	0	0	Bacteria	Bacteroidota	Bacteroidia	Flavobacteriales	Weeksellaceae	Chryseobacterium	NA
ASV_16S_401	125	6	0	0	0	0	22	0	430	0	31	0	17	4	17	0	22	0	0	0	0	0	0	0	0	0	0	0	0	0	0	0	0	0	0	Bacteria	Abditibacteriota	Abditibacteria	Abditibacteriales	Abditibacteriaceae	Abditibacterium	NA
ASV_16S_402	18	52	0	0	14	0	8	10	0	0	432	0	23	28	0	0	86	0	0	0	0	0	0	0	0	0	0	0	0	0	0	0	0	0	0	Bacteria	Actinobacteriota	Actinobacteria	Micrococcales	Micrococcaceae	Paenarthrobacter	NA
ASV_16S_403	211	86	0	0	0	0	137	30	0	0	13	0	86	97	0	0	9	0	0	0	0	0	0	0	0	0	0	0	0	0	0	0	0	0	0	Bacteria	Proteobacteria	Gammaproteobacteria	Diplorickettsiales	Diplorickettsiaceae	Aquicella	NA
ASV_16S_404	21	410	0	0	0	0	42	120	0	0	0	0	15	59	0	0	0	0	0	0	0	0	0	0	0	0	0	0	0	0	0	0	0	0	0	Bacteria	Proteobacteria	Gammaproteobacteria	Xanthomonadales	Xanthomonadaceae	Stenotrophomonas	NA
ASV_16S_405	0	618	0	0	0	0	0	0	0	0	49	0	0	0	0	0	0	0	0	0	0	0	0	0	0	0	0	0	0	0	0	0	0	0	0	Bacteria	Firmicutes	Bacilli	Brevibacillales	Brevibacillaceae	Brevibacillus	NA
ASV_16S_406	51	115	0	0	0	0	91	0	0	0	71	0	89	214	0	0	35	0	0	0	0	0	0	0	0	0	0	0	0	0	0	0	0	0	0	Bacteria	Firmicutes	Bacilli	Bacillales	Sporolactobacillaceae	Pullulanibacillus	naganoensis
ASV_16S_407	0	0	0	0	102	0	0	0	0	0	536	0	0	0	0	0	28	0	0	0	0	0	0	0	0	0	0	0	0	0	0	0	0	0	0	Bacteria	Actinobacteriota	Actinobacteria	NA	NA	NA	NA
ASV_16S_408	0	0	0	28	0	0	0	0	374	0	160	0	0	0	18	0	85	0	0	0	0	0	0	0	0	0	0	0	0	0	0	0	0	0	0	Bacteria	Actinobacteriota	Actinobacteria	Micrococcales	Microbacteriaceae	Leucobacter	aridicollis
ASV_16S_409	34	106	0	0	45	0	65	57	0	0	191	0	0	123	0	0	43	0	0	0	0	0	0	0	0	0	0	0	0	0	0	0	0	0	0	Bacteria	Proteobacteria	Alphaproteobacteria	Rhizobiales	Devosiaceae	Devosia	geojensis
ASV_16S_410	0	0	19	0	0	0	0	0	617	0	0	0	0	0	27	0	0	0	0	0	0	0	0	0	0	0	0	0	0	0	0	0	0	0	0	Bacteria	Proteobacteria	Gammaproteobacteria	Xanthomonadales	Xanthomonadaceae	Luteimonas	arsenica
ASV_16S_411	536	0	0	0	0	0	14	0	0	0	0	0	112	0	0	0	0	0	0	0	0	0	0	0	0	0	0	0	0	0	0	0	0	0	0	Bacteria	Bacteroidota	Bacteroidia	Chitinophagales	NA	NA	NA
ASV_16S_412	0	0	0	0	0	0	0	0	0	641	0	0	0	0	0	0	0	16	0	0	0	0	0	0	0	0	0	0	0	0	0	0	0	0	0	Bacteria	Actinobacteriota	Coriobacteriia	Coriobacteriales	Eggerthellaceae	Gordonibacter	NA
ASV_16S_413	0	0	0	47	0	0	0	0	0	338	0	0	0	0	0	81	0	186	0	0	0	0	0	0	0	0	0	0	0	0	0	0	0	0	0	Bacteria	Bacteroidota	Bacteroidia	Bacteroidales	Rikenellaceae	Anaerocella	NA
ASV_16S_414	0	0	0	0	0	0	0	0	0	0	651	0	0	0	0	0	0	0	0	0	0	0	0	0	0	0	0	0	0	0	0	0	0	0	0	Bacteria	Proteobacteria	Alphaproteobacteria	Rhizobiales	Beijerinckiaceae	Bosea	thiooxidans
ASV_16S_415	0	0	37	0	0	0	0	0	553	0	0	0	0	0	56	0	0	0	0	0	0	0	0	0	0	0	0	0	0	0	0	0	0	0	0	Bacteria	Bacteroidota	Bacteroidia	Bacteroidales	HAW-RM37-2	NA	NA
ASV_16S_416	0	0	0	82	0	0	0	0	0	564	0	0	0	0	0	0	0	0	0	0	0	0	0	0	0	0	0	0	0	0	0	0	0	0	0	Bacteria	Bacteroidota	Bacteroidia	Bacteroidales	Bacteroidaceae	Bacteroides	NA
ASV_16S_417	0	369	0	0	0	0	0	159	0	0	0	0	0	117	0	0	0	0	0	0	0	0	0	0	0	0	0	0	0	0	0	0	0	0	0	Bacteria	Bacteroidota	Bacteroidia	Flavobacteriales	Weeksellaceae	Chryseobacterium	NA
ASV_16S_418	73	53	0	0	0	0	201	19	18	0	78	0	61	98	0	0	42	0	0	0	0	0	0	0	0	0	0	0	0	0	0	0	0	0	0	Bacteria	Actinobacteriota	Thermoleophilia	Solirubrobacterales	67-14	NA	NA
ASV_16S_419	72	144	0	0	79	0	53	53	0	0	58	0	36	101	0	0	40	0	0	0	0	0	0	0	0	0	0	0	0	0	0	0	0	0	0	Bacteria	Proteobacteria	Alphaproteobacteria	Caulobacterales	Caulobacteraceae	Brevundimonas	NA
ASV_16S_420	65	56	0	0	0	0	147	51	0	0	21	0	147	140	0	0	9	0	0	0	0	0	0	0	0	0	0	0	0	0	0	0	0	0	0	Bacteria	Proteobacteria	Alphaproteobacteria	Rhizobiales	Hyphomicrobiaceae	NA	NA
ASV_16S_421	57	126	0	0	0	0	104	44	0	0	103	0	97	73	0	0	32	0	0	0	0	0	0	0	0	0	0	0	0	0	0	0	0	0	0	Bacteria	Actinobacteriota	Thermoleophilia	Solirubrobacterales	67-14	NA	NA
ASV_16S_422	41	42	0	0	0	0	109	22	0	0	188	0	80	134	0	0	20	0	0	0	0	0	0	0	0	0	0	0	0	0	0	0	0	0	0	Bacteria	Actinobacteriota	Actinobacteria	Propionibacteriales	Nocardioidaceae	Nocardioides	NA
ASV_16S_423	0	0	0	0	347	0	0	0	0	0	24	0	0	0	0	0	264	0	0	0	0	0	0	0	0	0	0	0	0	0	0	0	0	0	0	Bacteria	Bacteroidota	Bacteroidia	Chitinophagales	Chitinophagaceae	Ferruginibacter	NA
ASV_16S_424	296	0	0	0	0	0	298	0	0	0	0	0	40	0	0	0	0	0	0	0	0	0	0	0	0	0	0	0	0	0	0	0	0	0	0	Bacteria	Bacteroidota	Bacteroidia	Chitinophagales	Saprospiraceae	NA	NA
ASV_16S_425	0	0	0	0	0	0	0	0	0	0	465	0	0	0	0	0	166	0	0	0	0	0	0	0	0	0	0	0	0	0	0	0	0	0	0	Bacteria	Proteobacteria	Alphaproteobacteria	Rhizobiales	NA	NA	NA
ASV_16S_426	0	0	0	0	0	0	0	0	0	0	0	68	0	0	0	0	0	563	0	0	0	0	0	0	0	0	0	0	0	0	0	0	0	0	0	Bacteria	Bacteroidota	Bacteroidia	Bacteroidales	Tannerellaceae	Macellibacteroides	NA
ASV_16S_427	84	70	0	0	0	0	90	63	0	0	50	0	105	86	0	0	76	0	0	0	0	0	0	0	0	0	0	0	0	0	0	0	0	0	0	Bacteria	Proteobacteria	Alphaproteobacteria	Rhizobiales	Rhizobiaceae	Martelella	NA
ASV_16S_428	102	24	0	0	0	0	174	0	0	0	0	0	86	237	0	0	0	0	0	0	0	0	0	0	0	0	0	0	0	0	0	0	0	0	0	Bacteria	Bacteroidota	Bacteroidia	Chitinophagales	Chitinophagaceae	Terrimonas	NA
ASV_16S_429	71	64	0	0	0	0	83	75	14	0	75	0	85	128	0	0	28	0	0	0	0	0	0	0	0	0	0	0	0	0	0	0	0	0	0	Bacteria	Proteobacteria	Alphaproteobacteria	Rhizobiales	Hyphomicrobiaceae	NA	NA
ASV_16S_430	72	72	0	0	0	0	159	0	0	0	69	0	145	99	0	0	0	0	0	0	0	0	0	0	0	0	0	0	0	0	0	0	0	0	0	Bacteria	Proteobacteria	Alphaproteobacteria	Rhizobiales	Xanthobacteraceae	Pseudolabrys	NA
ASV_16S_431	0	0	0	0	0	0	0	0	0	0	615	0	0	0	0	0	0	0	0	0	0	0	0	0	0	0	0	0	0	0	0	0	0	0	0	Bacteria	Firmicutes	Bacilli	Bacillales	Bacillaceae	Bacillus	NA
ASV_16S_432	0	0	0	0	0	0	0	0	0	0	0	0	614	0	0	0	0	0	0	0	0	0	0	0	0	0	0	0	0	0	0	0	0	0	0	Bacteria	Bacteroidota	Bacteroidia	Flavobacteriales	Crocinitomicaceae	Fluviicola	NA
ASV_16S_433	98	222	0	0	0	0	107	34	0	0	0	0	101	26	0	0	0	0	0	0	0	0	0	0	0	0	0	0	0	0	14	0	0	0	11	Bacteria	Bacteroidota	Bacteroidia	Chitinophagales	Chitinophagaceae	Chitinophaga	taiwanensis
ASV_16S_434	0	0	0	0	21	0	0	0	31	0	506	0	0	0	0	0	55	0	0	0	0	0	0	0	0	0	0	0	0	0	0	0	0	0	0	Bacteria	Proteobacteria	Alphaproteobacteria	Rhizobiales	Beijerinckiaceae	Bosea	vestrisii
ASV_16S_435	0	0	98	0	0	0	0	0	47	0	0	0	0	0	465	0	0	0	0	0	0	0	0	0	0	0	0	0	0	0	0	0	0	0	0	Bacteria	Proteobacteria	Alphaproteobacteria	Rhizobiales	Rhizobiaceae	Paenochrobactrum	NA
ASV_16S_436	0	0	0	0	0	0	0	0	501	0	0	0	0	0	107	0	0	0	0	0	0	0	0	0	0	0	0	0	0	0	0	0	0	0	0	Bacteria	Proteobacteria	Gammaproteobacteria	Pseudomonadales	Cellvibrionaceae	Cellvibrio	NA
ASV_16S_437	0	0	0	0	0	0	0	0	532	12	6	0	0	4	51	0	0	0	0	0	0	0	0	0	0	0	0	0	0	0	0	0	0	0	0	Bacteria	Bacteroidota	Bacteroidia	Bacteroidales	Dysgonomonadaceae	Fermentimonas	caenicola
ASV_16S_438	54	73	0	0	0	0	78	36	0	0	123	0	71	123	0	0	46	0	0	0	0	0	0	0	0	0	0	0	0	0	0	0	0	0	0	Bacteria	Actinobacteriota	Thermoleophilia	Solirubrobacterales	67-14	NA	NA
ASV_16S_439	0	0	0	0	65	0	0	0	0	0	352	0	0	0	0	0	183	0	0	0	0	0	0	0	0	0	0	0	0	0	0	0	0	0	0	Bacteria	Proteobacteria	Alphaproteobacteria	Rhodobacterales	Rhodobacteraceae	Paracoccus	NA
ASV_16S_440	55	131	0	0	0	0	91	39	0	0	28	0	109	123	0	0	20	0	0	0	0	0	0	0	0	0	0	0	0	0	0	0	0	3	0	Bacteria	Proteobacteria	Gammaproteobacteria	Gammaproteobacteria Incertae Sedis	Unknown Family	Acidibacter	NA
ASV_16S_441	73	172	0	0	0	0	131	39	0	0	0	0	54	128	0	0	0	0	0	0	0	0	0	0	0	0	0	0	0	0	0	0	0	0	0	Bacteria	Proteobacteria	Alphaproteobacteria	Rhizobiales	Xanthobacteraceae	Pseudolabrys	NA
ASV_16S_442	0	0	0	0	0	0	0	0	0	396	0	55	0	0	0	0	0	146	0	0	0	0	0	0	0	0	0	0	0	0	0	0	0	0	0	Bacteria	Bacteroidota	Bacteroidia	Bacteroidales	Bacteroidaceae	Bacteroides	reticulotermitis
ASV_16S_443	48	0	0	0	0	0	73	0	0	0	311	0	110	0	0	0	54	0	0	0	0	0	0	0	0	0	0	0	0	0	0	0	0	0	0	Bacteria	Actinobacteriota	Actinobacteria	Corynebacteriales	Mycobacteriaceae	Mycobacterium	NA
ASV_16S_444	13	404	0	0	0	0	33	47	0	0	13	0	20	65	0	0	0	0	0	0	0	0	0	0	0	0	0	0	0	0	0	0	0	0	0	Bacteria	Proteobacteria	Gammaproteobacteria	Xanthomonadales	Xanthomonadaceae	Pseudoxanthomonas	NA
ASV_16S_445	74	194	0	0	0	0	38	165	0	0	0	0	66	57	0	0	0	0	0	0	0	0	0	0	0	0	0	0	0	0	0	0	0	0	0	Bacteria	Proteobacteria	Gammaproteobacteria	Burkholderiales	Oxalobacteraceae	Oxalicibacterium	NA
ASV_16S_446	0	0	51	0	0	0	0	0	373	0	71	0	0	0	61	0	37	0	0	0	0	0	0	0	0	0	0	0	0	0	0	0	0	0	0	Bacteria	Actinobacteriota	Thermoleophilia	Solirubrobacterales	67-14	NA	NA
ASV_16S_447	0	0	0	0	0	0	0	0	0	0	488	0	0	0	0	0	104	0	0	0	0	0	0	0	0	0	0	0	0	0	0	0	0	0	0	Bacteria	Proteobacteria	Alphaproteobacteria	Rhizobiales	Rhizobiaceae	Aminobacter	NA
ASV_16S_448	0	591	0	0	0	0	0	0	0	0	0	0	0	0	0	0	0	0	0	0	0	0	0	0	0	0	0	0	0	0	0	0	0	0	0	Bacteria	Proteobacteria	Gammaproteobacteria	Pseudomonadales	Pseudomonadaceae	Pseudomonas	NA
ASV_16S_449	0	188	298	0	0	0	0	0	105	0	0	0	0	0	0	0	0	0	0	0	0	0	0	0	0	0	0	0	0	0	0	0	0	0	0	Bacteria	Proteobacteria	Gammaproteobacteria	Burkholderiales	Alcaligenaceae	Castellaniella	NA
ASV_16S_450	0	0	11	0	0	39	0	0	202	246	0	0	0	0	0	0	0	92	0	0	0	0	0	0	0	0	0	0	0	0	0	0	0	0	0	Bacteria	Firmicutes	Clostridia	Clostridiales	Clostridiaceae	Proteiniclasticum	ruminis
ASV_16S_451	83	126	0	0	0	0	97	37	9	0	48	0	72	117	0	0	0	0	0	0	0	0	0	0	0	0	0	0	0	0	0	0	0	0	0	Bacteria	Proteobacteria	Alphaproteobacteria	Rhizobiales	Amb-16S-1323	NA	NA
ASV_16S_452	63	32	0	0	0	0	96	55	0	0	126	0	92	77	0	0	48	0	0	0	0	0	0	0	0	0	0	0	0	0	0	0	0	0	0	Bacteria	Proteobacteria	Alphaproteobacteria	Rhizobiales	Hyphomicrobiaceae	Hyphomicrobium	NA
ASV_16S_453	52	145	0	0	0	0	91	53	5	0	0	0	104	139	0	0	0	0	0	0	0	0	0	0	0	0	0	0	0	0	0	0	0	0	0	Bacteria	Proteobacteria	Gammaproteobacteria	Gammaproteobacteria Incertae Sedis	Unknown Family	Acidibacter	NA
ASV_16S_454	0	0	0	0	0	0	0	0	0	219	0	135	0	0	0	0	0	235	0	0	0	0	0	0	0	0	0	0	0	0	0	0	0	0	0	Bacteria	Proteobacteria	Gammaproteobacteria	Pseudomonadales	Moraxellaceae	Acinetobacter	NA
ASV_16S_455	77	159	0	0	0	0	71	47	0	0	32	0	57	143	0	0	0	0	0	0	0	0	0	0	0	0	0	0	0	0	0	0	0	0	0	Bacteria	Proteobacteria	Gammaproteobacteria	Burkholderiales	SC-I-84	NA	NA
ASV_16S_456	0	22	0	0	0	0	0	0	537	0	0	0	0	0	26	0	0	0	0	0	0	0	0	0	0	0	0	0	0	0	0	0	0	0	0	Bacteria	Proteobacteria	Alphaproteobacteria	Rhizobiales	Rhizobiaceae	Falsochrobactrum	NA
ASV_16S_457	126	0	0	0	0	0	114	0	0	0	0	0	344	0	0	0	0	0	0	0	0	0	0	0	0	0	0	0	0	0	0	0	0	0	0	Bacteria	Proteobacteria	Alphaproteobacteria	Sphingomonadales	Sphingomonadaceae	Sphingomonas	NA
ASV_16S_458	0	0	16	0	0	0	0	0	375	0	0	0	0	0	193	0	0	0	0	0	0	0	0	0	0	0	0	0	0	0	0	0	0	0	0	Bacteria	Bacteroidota	Bacteroidia	Flavobacteriales	Cryomorphaceae	Cryomorpha	NA
ASV_16S_459	93	75	0	0	0	0	53	120	0	0	32	0	86	122	0	0	0	0	0	0	0	0	0	0	0	0	0	0	0	0	0	0	0	0	0	Bacteria	Proteobacteria	Alphaproteobacteria	Sphingomonadales	Sphingomonadaceae	Sphingopyxis	NA
ASV_16S_460	0	0	71	0	0	0	0	0	205	304	0	0	0	0	0	0	0	0	0	0	0	0	0	0	0	0	0	0	0	0	0	0	0	0	0	Bacteria	Bacteroidota	Bacteroidia	Bacteroidales	Dysgonomonadaceae	Proteiniphilum	NA
ASV_16S_461	90	304	0	0	0	0	111	0	0	0	0	0	0	51	0	0	0	0	0	0	0	0	0	23	0	0	0	0	0	0	0	0	0	0	0	Bacteria	Proteobacteria	Gammaproteobacteria	Xanthomonadales	Rhodanobacteraceae	Dyella	NA
ASV_16S_462	18	0	0	98	0	0	0	0	444	0	0	0	0	0	4	0	0	0	0	0	0	0	0	0	0	0	0	0	0	0	0	0	0	0	0	Bacteria	Bacteroidota	Bacteroidia	Chitinophagales	NA	NA	NA
ASV_16S_463	100	16	0	0	15	0	28	33	0	0	102	0	104	155	0	0	7	0	0	0	0	0	0	0	0	0	0	0	0	0	0	0	0	0	0	Bacteria	Proteobacteria	Gammaproteobacteria	Xanthomonadales	Xanthomonadaceae	Pseudoxanthomonas	NA
ASV_16S_464	21	68	0	0	0	0	28	19	0	0	181	0	34	45	0	0	95	0	0	8	0	12	0	0	0	27	0	0	22	0	0	0	0	0	0	Bacteria	Proteobacteria	Alphaproteobacteria	Rhizobiales	Kaistiaceae	Kaistia	NA
ASV_16S_465	0	399	0	30	0	0	49	0	0	0	0	0	0	81	0	0	0	0	0	0	0	0	0	0	0	0	0	0	0	0	0	0	0	0	0	Bacteria	Bacteroidota	Bacteroidia	Flavobacteriales	Weeksellaceae	Moheibacter	NA
ASV_16S_466	391	17	0	0	0	0	37	4	0	0	0	0	91	17	0	0	0	0	0	0	0	0	0	0	0	0	0	0	0	0	0	0	0	0	0	Bacteria	Bacteroidota	Ignavibacteria	SJA-28	NA	NA	NA
ASV_16S_467	42	127	0	0	0	0	71	71	9	0	0	0	70	167	0	0	0	0	0	0	0	0	0	0	0	0	0	0	0	0	0	0	0	0	0	Bacteria	Actinobacteriota	Actinobacteria	Propionibacteriales	Nocardioidaceae	Nocardioides	NA
ASV_16S_468	0	0	0	223	0	0	0	0	0	333	0	0	0	0	0	0	0	0	0	0	0	0	0	0	0	0	0	0	0	0	0	0	0	0	0	Bacteria	Bacteroidota	Bacteroidia	Bacteroidales	Paludibacteraceae	Paludibacter	NA
ASV_16S_469	9	42	0	0	0	0	13	0	0	0	0	23	0	0	0	0	0	27	0	0	0	47	5	52	24	12	0	123	0	30	0	48	0	71	27	Bacteria	Proteobacteria	Gammaproteobacteria	Pseudomonadales	Pseudomonadaceae	Pseudomonas	NA
ASV_16S_470	0	0	0	0	27	0	0	0	0	0	422	0	0	0	0	0	104	0	0	0	0	0	0	0	0	0	0	0	0	0	0	0	0	0	0	Bacteria	Proteobacteria	Alphaproteobacteria	Rhizobiales	Beijerinckiaceae	Microvirga	NA
ASV_16S_471	0	0	0	0	0	0	0	0	0	0	549	0	0	0	0	0	0	0	0	0	0	0	0	0	0	0	0	0	0	0	0	0	0	0	0	Bacteria	Firmicutes	Bacilli	Bacillales	Planococcaceae	NA	NA
ASV_16S_472	151	172	0	0	0	0	51	24	0	0	0	0	71	79	0	0	0	0	0	0	0	0	0	0	0	0	0	0	0	0	0	0	0	0	0	Bacteria	Bacteroidota	Bacteroidia	Chitinophagales	Chitinophagaceae	Flavitalea	NA
ASV_16S_473	50	244	0	0	0	0	105	22	0	0	0	0	36	89	0	0	0	0	0	0	0	0	0	0	0	0	0	0	0	0	0	0	0	0	0	Bacteria	Gemmatimonadota	Gemmatimonadetes	Gemmatimonadales	Gemmatimonadaceae	Gemmatimonas	NA
ASV_16S_474	0	0	0	0	0	0	0	0	0	0	535	0	0	11	0	0	0	0	0	0	0	0	0	0	0	0	0	0	0	0	0	0	0	0	0	Bacteria	Bacteroidota	Bacteroidia	Chitinophagales	Chitinophagaceae	Taibaiella	NA
ASV_16S_475	110	185	0	0	0	0	45	92	0	0	0	0	70	43	0	0	0	0	0	0	0	0	0	0	0	0	0	0	0	0	0	0	0	0	0	Bacteria	Proteobacteria	Gammaproteobacteria	Burkholderiales	Burkholderiaceae	Burkholderia-Caballeronia-Paraburkholderia	NA
ASV_16S_476	0	413	0	0	0	0	0	0	0	0	15	0	0	95	0	0	0	0	0	0	0	0	0	0	4	0	0	0	0	0	0	0	0	18	0	Bacteria	Proteobacteria	Gammaproteobacteria	Burkholderiales	Alcaligenaceae	Castellaniella	NA
ASV_16S_477	0	0	0	233	0	37	0	0	0	112	0	0	0	0	0	133	0	30	0	0	0	0	0	0	0	0	0	0	0	0	0	0	0	0	0	Bacteria	Bacteroidota	Bacteroidia	Bacteroidales	Paludibacteraceae	Paludibacter	NA
ASV_16S_478	0	0	0	0	0	0	0	0	0	0	410	0	0	0	0	0	134	0	0	0	0	0	0	0	0	0	0	0	0	0	0	0	0	0	0	Bacteria	Firmicutes	Bacilli	Bacillales	Planococcaceae	Solibacillus	NA
ASV_16S_479	51	119	0	0	0	0	84	0	0	0	0	0	54	231	0	0	0	0	0	0	0	0	0	0	0	0	0	0	0	0	0	0	0	0	0	Bacteria	Proteobacteria	Gammaproteobacteria	Xanthomonadales	Rhodanobacteraceae	Rhodanobacter	NA
ASV_16S_480	59	315	0	0	0	0	45	20	33	0	0	0	38	22	0	0	5	0	0	0	0	0	0	0	0	0	0	0	0	0	0	0	0	0	0	Bacteria	Bdellovibrionota	Oligoflexia	0319-6G20	NA	NA	NA
ASV_16S_481	0	0	0	0	0	0	0	0	0	0	536	0	0	0	0	0	0	0	0	0	0	0	0	0	0	0	0	0	0	0	0	0	0	0	0	Bacteria	Proteobacteria	Gammaproteobacteria	Legionellales	Legionellaceae	Legionella	NA
ASV_16S_482	0	53	0	0	0	0	85	58	0	0	125	0	39	97	0	0	65	0	0	0	0	0	0	4	0	0	0	0	0	0	0	0	9	0	0	Bacteria	Firmicutes	Bacilli	Paenibacillales	Paenibacillaceae	Paenibacillus	NA
ASV_16S_483	17	68	0	0	0	0	0	37	0	0	326	0	47	36	0	0	0	0	0	0	0	0	0	0	0	0	0	0	0	0	0	0	0	0	0	Bacteria	Proteobacteria	Alphaproteobacteria	Caulobacterales	Caulobacteraceae	Brevundimonas	NA
ASV_16S_484	76	64	0	0	0	0	91	0	0	0	106	0	89	45	0	0	56	0	0	0	0	0	0	0	0	0	0	0	0	0	0	0	0	0	0	Bacteria	Actinobacteriota	Thermoleophilia	Solirubrobacterales	67-14	NA	NA
ASV_16S_485	47	215	0	0	24	10	35	61	0	0	17	0	35	67	0	0	13	0	0	0	0	0	0	0	0	0	0	0	0	0	0	0	0	0	0	Bacteria	Proteobacteria	Alphaproteobacteria	Caulobacterales	Caulobacteraceae	Brevundimonas	NA
ASV_16S_486	0	0	117	0	0	0	0	0	385	0	0	0	0	0	22	0	0	0	0	0	0	0	0	0	0	0	0	0	0	0	0	0	0	0	0	Bacteria	Bacteroidota	Bacteroidia	Chitinophagales	Chitinophagaceae	Taibaiella	NA
ASV_16S_487	0	0	0	0	0	0	0	0	0	0	0	0	0	0	0	0	523	0	0	0	0	0	0	0	0	0	0	0	0	0	0	0	0	0	0	Bacteria	Firmicutes	Bacilli	Bacillales	Bacillaceae	NA	NA
ASV_16S_488	0	0	0	0	0	111	0	0	0	0	0	86	0	0	0	0	0	321	0	0	0	0	0	0	0	0	0	0	0	0	0	0	0	0	0	Bacteria	Firmicutes	Clostridia	Clostridiales	Clostridiaceae	Clostridium sensu stricto 10	NA
ASV_16S_489	82	0	0	0	0	0	293	0	0	0	0	0	142	0	0	0	0	0	0	0	0	0	0	0	0	0	0	0	0	0	0	0	0	0	0	Bacteria	Proteobacteria	Alphaproteobacteria	Rhizobiales	Rhizobiaceae	Pseudaminobacter	NA
ASV_16S_490	36	113	0	0	74	0	24	0	0	0	169	0	0	57	0	0	42	0	0	0	0	0	0	0	0	0	0	0	0	0	0	0	0	0	0	Bacteria	Proteobacteria	Alphaproteobacteria	Rhizobiales	Rhizobiaceae	Mesorhizobium	NA
ASV_16S_491	0	344	0	0	0	169	0	0	0	0	0	0	0	0	0	0	0	0	0	0	0	0	0	0	0	0	0	0	0	0	0	0	0	0	0	Bacteria	Proteobacteria	Gammaproteobacteria	Burkholderiales	Comamonadaceae	Delftia	NA
ASV_16S_492	179	68	0	57	141	0	0	0	0	0	0	0	65	0	0	0	0	0	0	0	0	0	0	0	0	0	0	0	0	0	0	0	0	0	0	Bacteria	Bacteroidota	Bacteroidia	Flavobacteriales	Flavobacteriaceae	Flavobacterium	NA
ASV_16S_493	31	63	0	0	0	0	78	25	0	0	115	0	70	98	0	0	30	0	0	0	0	0	0	0	0	0	0	0	0	0	0	0	0	0	0	Bacteria	Actinobacteriota	Actinobacteria	Frankiales	NA	NA	NA
ASV_16S_494	51	88	0	0	0	0	103	31	0	0	43	0	75	117	0	0	0	0	0	0	0	0	0	0	0	0	0	0	0	0	0	0	0	0	0	Bacteria	Actinobacteriota	Actinobacteria	Streptomycetales	Streptomycetaceae	Streptomyces	NA
ASV_16S_495	0	0	0	0	508	0	0	0	0	0	0	0	0	0	0	0	0	0	0	0	0	0	0	0	0	0	0	0	0	0	0	0	0	0	0	Bacteria	Bacteroidota	Bacteroidia	Flavobacteriales	NS9 marine group	NA	NA
ASV_16S_496	52	372	0	35	0	0	48	0	0	0	0	0	0	0	0	0	0	0	0	0	0	0	0	0	0	0	0	0	0	0	0	0	0	0	0	Bacteria	Proteobacteria	Gammaproteobacteria	Pseudomonadales	Cellvibrionaceae	Cellvibrio	NA
ASV_16S_497	0	0	0	0	0	0	0	0	124	0	308	0	0	0	0	0	75	0	0	0	0	0	0	0	0	0	0	0	0	0	0	0	0	0	0	Bacteria	Firmicutes	Clostridia	Peptostreptococcales-Tissierellales	Peptostreptococcaceae	Paraclostridium	NA
ASV_16S_498	0	0	0	0	0	0	116	0	0	0	117	0	161	112	0	0	0	0	0	0	0	0	0	0	0	0	0	0	0	0	0	0	0	0	0	Bacteria	Proteobacteria	Alphaproteobacteria	Rhizobiales	Xanthobacteraceae	Afipia	NA
ASV_16S_499	0	406	0	0	23	0	0	0	0	0	0	0	25	49	0	0	0	0	0	0	0	0	0	0	0	0	0	0	0	0	0	0	0	0	0	Bacteria	Bacteroidota	Bacteroidia	Flavobacteriales	Flavobacteriaceae	Flavobacterium	NA
ASV_16S_500	0	237	0	0	0	0	0	58	0	0	0	0	0	206	0	0	0	0	0	0	0	0	0	0	0	0	0	0	0	0	0	0	0	0	0	Bacteria	Bacteroidota	Bacteroidia	Chitinophagales	Chitinophagaceae	Arachidicoccus	rhizosphaerae
ASV_16S_501	0	312	0	0	0	0	0	155	0	0	0	0	0	33	0	0	0	0	0	0	0	0	0	0	0	0	0	0	0	0	0	0	0	0	0	Bacteria	Bacteroidota	Bacteroidia	Sphingobacteriales	Sphingobacteriaceae	Sphingobacterium	NA
ASV_16S_502	28	123	0	0	0	0	112	37	0	0	0	0	56	143	0	0	0	0	0	0	0	0	0	0	0	0	0	0	0	0	0	0	0	0	0	Bacteria	Actinobacteriota	Actinobacteria	Propionibacteriales	Nocardioidaceae	Aeromicrobium	NA
ASV_16S_503	37	164	0	0	0	0	66	67	0	6	0	0	55	103	0	0	0	0	0	0	0	0	0	0	0	0	0	0	0	0	0	0	0	0	0	Bacteria	Proteobacteria	Alphaproteobacteria	Sphingomonadales	Sphingomonadaceae	Sphingopyxis	NA
ASV_16S_504	43	50	0	0	0	0	64	25	0	0	154	0	50	61	0	0	50	0	0	0	0	0	0	0	0	0	0	0	0	0	0	0	0	0	0	Bacteria	Actinobacteriota	Thermoleophilia	Solirubrobacterales	Solirubrobacteraceae	JCM 18997	NA
ASV_16S_505	95	69	0	0	0	0	81	46	0	0	17	0	99	89	0	0	0	0	0	0	0	0	0	0	0	0	0	0	0	0	0	0	0	0	0	Bacteria	Proteobacteria	Alphaproteobacteria	Rhizobiales	Rhizobiales Incertae Sedis	Nordella	NA
ASV_16S_506	39	81	0	0	0	0	63	18	0	0	58	0	52	116	0	0	39	0	0	0	30	0	0	0	0	0	0	0	0	0	0	0	0	0	0	Bacteria	Firmicutes	Bacilli	Bacillales	Bacillaceae	NA	NA
ASV_16S_507	0	0	0	63	0	0	0	0	0	433	0	0	0	0	0	0	0	0	0	0	0	0	0	0	0	0	0	0	0	0	0	0	0	0	0	Bacteria	Bacteroidota	Bacteroidia	Bacteroidales	Dysgonomonadaceae	Proteiniphilum	NA
ASV_16S_508	0	0	0	0	0	0	0	0	0	495	0	0	0	0	0	0	0	0	0	0	0	0	0	0	0	0	0	0	0	0	0	0	0	0	0	Bacteria	Proteobacteria	Gammaproteobacteria	Burkholderiales	Sutterellaceae	Sutterella	NA
ASV_16S_509	0	0	0	0	0	0	0	0	0	38	353	0	0	16	0	0	87	0	0	0	0	0	0	0	0	0	0	0	0	0	0	0	0	0	0	Bacteria	Firmicutes	Bacilli	Bacillales	Bacillaceae	Geobacillus	NA
ASV_16S_510	306	0	0	0	0	0	158	0	0	0	0	0	29	0	0	0	0	0	0	0	0	0	0	0	0	0	0	0	0	0	0	0	0	0	0	Bacteria	Bacteroidota	Bacteroidia	Chitinophagales	Chitinophagaceae	Edaphobaculum	NA
ASV_16S_511	0	0	0	174	0	0	0	0	0	317	0	0	0	0	0	0	0	0	0	0	0	0	0	0	0	0	0	0	0	0	0	0	0	0	0	Bacteria	Firmicutes	Clostridia	Oscillospirales	Hydrogenoanaerobacterium	NA	NA
ASV_16S_512	0	0	0	0	0	0	0	0	0	0	0	0	0	0	0	0	0	81	0	0	0	75	0	24	0	0	0	55	0	0	0	24	0	232	0	Bacteria	Proteobacteria	Gammaproteobacteria	Enterobacterales	Enterobacteriaceae	Pluralibacter	NA
ASV_16S_513	0	277	0	23	0	0	0	0	0	190	0	0	0	0	0	0	0	0	0	0	0	0	0	0	0	0	0	0	0	0	0	0	0	0	0	Bacteria	Proteobacteria	Gammaproteobacteria	Enterobacterales	Shewanellaceae	Shewanella	NA
ASV_16S_514	0	0	0	139	0	0	0	0	90	140	93	0	0	0	0	28	0	0	0	0	0	0	0	0	0	0	0	0	0	0	0	0	0	0	0	Bacteria	Firmicutes	Clostridia	Peptostreptococcales-Tissierellales	Peptostreptococcaceae	Romboutsia	lituseburensis
ASV_16S_515	0	0	0	0	18	36	0	0	0	0	0	324	0	0	0	0	0	94	0	0	0	0	0	0	0	10	0	8	0	0	0	0	0	0	0	Bacteria	Proteobacteria	Gammaproteobacteria	Burkholderiales	Comamonadaceae	NA	NA
ASV_16S_516	0	181	0	0	0	0	0	0	0	290	0	0	0	0	0	17	0	0	0	0	0	0	0	0	0	0	0	0	0	0	0	0	0	0	0	Bacteria	Proteobacteria	Gammaproteobacteria	Burkholderiales	Comamonadaceae	NA	NA
ASV_16S_517	0	305	0	0	0	0	0	0	22	0	0	0	0	79	0	0	0	0	0	0	0	0	0	0	0	0	0	0	0	0	64	0	0	17	0	Bacteria	Proteobacteria	Gammaproteobacteria	Burkholderiales	Alcaligenaceae	NA	NA
ASV_16S_518	0	0	0	39	0	0	0	0	0	448	0	0	0	0	0	0	0	0	0	0	0	0	0	0	0	0	0	0	0	0	0	0	0	0	0	Bacteria	Firmicutes	Clostridia	Oscillospirales	NA	NA	NA
ASV_16S_519	145	63	0	0	0	0	168	0	0	0	0	0	110	0	0	0	0	0	0	0	0	0	0	0	0	0	0	0	0	0	0	0	0	0	0	Bacteria	Proteobacteria	Alphaproteobacteria	Sphingomonadales	Sphingomonadaceae	NA	NA
ASV_16S_520	76	185	0	0	0	0	58	0	0	0	5	0	62	91	0	0	0	8	0	0	0	0	0	0	0	0	0	0	0	0	0	0	0	0	0	Bacteria	Bacteroidota	Bacteroidia	Chitinophagales	Chitinophagaceae	Arachidicoccus	ginsenosidivorans
ASV_16S_521	0	303	0	0	0	0	0	63	0	0	0	0	0	119	0	0	0	0	0	0	0	0	0	0	0	0	0	0	0	0	0	0	0	0	0	Bacteria	Proteobacteria	Gammaproteobacteria	Burkholderiales	Alcaligenaceae	Eoetvoesia	caeni
ASV_16S_522	0	410	0	0	0	0	0	32	0	0	0	0	0	42	0	0	0	0	0	0	0	0	0	0	0	0	0	0	0	0	0	0	0	0	0	Bacteria	Proteobacteria	Gammaproteobacteria	Xanthomonadales	Rhodanobacteraceae	Rhodanobacter	NA
ASV_16S_523	45	96	0	0	0	0	52	52	0	0	45	0	0	167	0	0	26	0	0	0	0	0	0	0	0	0	0	0	0	0	0	0	0	0	0	Bacteria	Firmicutes	Bacilli	Bacillales	Sporolactobacillaceae	Pullulanibacillus	NA
ASV_16S_524	47	97	0	0	0	0	81	82	0	0	0	0	102	73	0	0	0	0	0	0	0	0	0	0	0	0	0	0	0	0	0	0	0	0	0	Bacteria	Proteobacteria	Alphaproteobacteria	Rhizobiales	Devosiaceae	Devosia	NA
ASV_16S_525	0	0	0	0	0	0	0	0	0	0	0	0	0	0	481	0	0	0	0	0	0	0	0	0	0	0	0	0	0	0	0	0	0	0	0	Bacteria	Proteobacteria	Gammaproteobacteria	Pseudomonadales	Cellvibrionaceae	NA	NA
ASV_16S_526	11	353	0	0	0	0	0	57	0	0	0	0	54	0	0	0	0	0	0	0	0	0	0	0	0	0	0	0	0	0	0	0	0	0	0	Bacteria	Bacteroidota	Bacteroidia	Sphingobacteriales	Sphingobacteriaceae	Sphingobacterium	NA
ASV_16S_527	0	422	0	0	0	0	0	39	0	0	0	0	0	0	0	0	0	14	0	0	0	0	0	0	0	0	0	0	0	0	0	0	0	0	0	Bacteria	Proteobacteria	Gammaproteobacteria	Xanthomonadales	Xanthomonadaceae	Pseudoxanthomonas	NA
ASV_16S_528	0	12	0	0	0	0	463	0	0	0	0	0	0	0	0	0	0	0	0	0	0	0	0	0	0	0	0	0	0	0	0	0	0	0	0	Bacteria	Bacteroidota	Bacteroidia	Chitinophagales	Chitinophagaceae	Edaphobaculum	NA
ASV_16S_529	23	56	0	0	0	0	76	34	0	0	82	0	36	104	0	0	61	0	0	0	0	0	0	0	0	0	0	0	0	0	0	0	0	0	0	Bacteria	Firmicutes	Bacilli	Paenibacillales	Paenibacillaceae	Paenibacillus	cellulosilyticus
ASV_16S_530	0	0	0	0	0	0	0	0	0	71	0	53	0	0	0	17	0	331	0	0	0	0	0	0	0	0	0	0	0	0	0	0	0	0	0	Bacteria	Bacteroidota	Bacteroidia	Bacteroidales	Paludibacteraceae	NA	NA
ASV_16S_531	146	68	0	0	0	0	177	0	0	0	0	0	42	38	0	0	0	0	0	0	0	0	0	0	0	0	0	0	0	0	0	0	0	0	0	Bacteria	Proteobacteria	Alphaproteobacteria	Micropepsales	Micropepsaceae	NA	NA
ASV_16S_532	47	22	0	0	0	0	49	0	0	0	143	0	106	104	0	0	0	0	0	0	0	0	0	0	0	0	0	0	0	0	0	0	0	0	0	Bacteria	Proteobacteria	Alphaproteobacteria	Rhizobiales	Rhizobiaceae	Mesorhizobium	NA
ASV_16S_533	0	471	0	0	0	0	0	0	0	0	0	0	0	0	0	0	0	0	0	0	0	0	0	0	0	0	0	0	0	0	0	0	0	0	0	Bacteria	Proteobacteria	Gammaproteobacteria	Burkholderiales	Nitrosomonadaceae	Nitrosomonas	NA
ASV_16S_534	0	0	0	0	0	0	0	0	439	0	0	0	0	0	30	0	0	0	0	0	0	0	0	0	0	0	0	0	0	0	0	0	0	0	0	Bacteria	Cyanobacteria	Sericytochromatia	NA	NA	NA	NA
ASV_16S_535	0	56	0	0	17	0	0	0	228	0	59	0	0	0	0	0	0	0	0	0	0	0	0	20	0	0	0	0	41	33	0	0	0	0	12	Bacteria	Proteobacteria	Alphaproteobacteria	Rhizobiales	Devosiaceae	Devosia	NA
ASV_16S_536	0	435	0	0	0	0	0	0	0	0	0	0	0	29	0	0	0	0	0	0	0	0	0	0	0	0	0	0	0	0	0	0	0	0	0	Bacteria	Bacteroidota	Bacteroidia	Sphingobacteriales	Sphingobacteriaceae	Pedobacter	NA
ASV_16S_537	0	377	0	0	0	0	0	87	0	0	0	0	0	0	0	0	0	0	0	0	0	0	0	0	0	0	0	0	0	0	0	0	0	0	0	Bacteria	Proteobacteria	Gammaproteobacteria	Xanthomonadales	Xanthomonadaceae	Stenotrophomonas	NA
ASV_16S_538	56	141	0	0	0	0	70	56	0	0	0	0	56	81	0	0	0	0	0	0	0	0	0	0	0	0	0	0	0	0	0	0	0	0	0	Bacteria	Proteobacteria	Gammaproteobacteria	Gammaproteobacteria Incertae Sedis	Unknown Family	Acidibacter	NA
ASV_16S_539	68	179	0	0	0	0	39	40	10	0	0	0	50	72	0	0	0	0	0	0	0	0	0	0	0	0	0	0	0	0	0	0	0	0	0	Bacteria	Bacteroidota	Bacteroidia	Chitinophagales	Chitinophagaceae	Flavitalea	NA
ASV_16S_540	5	413	0	0	0	0	11	0	0	0	0	0	13	16	0	0	0	0	0	0	0	0	0	0	0	0	0	0	0	0	0	0	0	0	0	Bacteria	Bacteroidota	Bacteroidia	Sphingobacteriales	Sphingobacteriaceae	NA	NA
ASV_16S_541	0	0	0	36	9	0	0	0	116	260	0	0	0	0	15	20	0	0	0	0	0	0	0	0	0	0	0	0	0	0	0	0	0	0	0	Bacteria	Bacteroidota	Bacteroidia	Bacteroidales	Dysgonomonadaceae	Fermentimonas	NA
ASV_16S_542	0	0	0	0	0	0	0	0	0	0	0	63	0	0	0	0	0	393	0	0	0	0	0	0	0	0	0	0	0	0	0	0	0	0	0	Bacteria	Proteobacteria	Gammaproteobacteria	Pseudomonadales	Moraxellaceae	Acinetobacter	NA
ASV_16S_543	0	39	0	0	0	0	0	24	0	0	0	0	0	0	0	0	0	0	24	12	0	0	90	0	0	68	13	0	85	0	0	0	11	0	89	Bacteria	Proteobacteria	Gammaproteobacteria	Xanthomonadales	Xanthomonadaceae	Stenotrophomonas	NA
ASV_16S_544	0	0	44	0	0	0	0	0	411	0	0	0	0	0	0	0	0	0	0	0	0	0	0	0	0	0	0	0	0	0	0	0	0	0	0	Bacteria	Bdellovibrionota	Bdellovibrionia	Bdellovibrionales	Bdellovibrionaceae	Bdellovibrio	NA
ASV_16S_545	175	25	0	0	0	0	92	13	0	0	0	0	113	35	0	0	0	0	0	0	0	0	0	0	0	0	0	0	0	0	0	0	0	0	0	Bacteria	Firmicutes	Bacilli	Paenibacillales	Paenibacillaceae	Paenibacillus	NA
ASV_16S_546	0	51	30	27	0	0	0	0	167	76	0	0	0	0	26	9	0	67	0	0	0	0	0	0	0	0	0	0	0	0	0	0	0	0	0	Bacteria	Proteobacteria	Gammaproteobacteria	Pseudomonadales	Pseudomonadaceae	Pseudomonas	NA
ASV_16S_547	0	0	33	0	0	0	0	0	226	0	113	0	0	0	33	0	48	0	0	0	0	0	0	0	0	0	0	0	0	0	0	0	0	0	0	Bacteria	Proteobacteria	Alphaproteobacteria	Rhizobiales	Devosiaceae	Devosia	NA
ASV_16S_548	11	266	0	0	0	0	0	151	0	0	0	0	23	0	0	0	0	0	0	0	0	0	0	0	0	0	0	0	0	0	0	0	0	0	0	Bacteria	Bacteroidota	Bacteroidia	Flavobacteriales	Flavobacteriaceae	Flavobacterium	NA
ASV_16S_549	0	0	0	0	0	0	0	0	0	0	0	0	0	0	0	0	450	0	0	0	0	0	0	0	0	0	0	0	0	0	0	0	0	0	0	Bacteria	Firmicutes	Bacilli	Bacillales	Bacillaceae	NA	NA
ASV_16S_550	424	0	0	0	0	0	24	0	0	0	0	0	0	0	0	0	0	0	0	0	0	0	0	0	0	0	0	0	0	0	0	0	0	0	0	Bacteria	Bacteroidota	Bacteroidia	Chitinophagales	Chitinophagaceae	Edaphobaculum	NA
ASV_16S_551	0	58	0	0	0	0	29	40	0	0	129	0	0	191	0	0	0	0	0	0	0	0	0	0	0	0	0	0	0	0	0	0	0	0	0	Bacteria	Proteobacteria	Alphaproteobacteria	Sphingomonadales	Sphingomonadaceae	Porphyrobacter	NA
ASV_16S_552	67	100	0	0	0	0	79	0	0	0	0	0	55	143	0	0	0	0	0	0	0	0	0	0	0	0	0	0	0	0	0	0	0	0	0	Bacteria	Proteobacteria	Alphaproteobacteria	Rhizobiales	Amb-16S-1323	NA	NA
ASV_16S_553	34	163	0	0	0	0	39	29	0	0	50	0	41	85	0	0	0	0	0	0	0	0	0	0	0	0	0	0	0	0	0	0	0	0	0	Bacteria	Proteobacteria	Gammaproteobacteria	Xanthomonadales	Xanthomonadaceae	Pseudoxanthomonas	humi
ASV_16S_554	30	165	0	0	0	0	66	0	0	0	0	0	58	121	0	0	0	0	0	0	0	0	0	0	0	0	0	0	0	0	0	0	0	0	0	Bacteria	Proteobacteria	Gammaproteobacteria	Xanthomonadales	Xanthomonadaceae	Thermomonas	NA
ASV_16S_555	21	28	0	0	0	0	17	19	0	0	257	0	37	41	0	0	20	0	0	0	0	0	0	0	0	0	0	0	0	0	0	0	0	0	0	Bacteria	Proteobacteria	Alphaproteobacteria	Rhizobiales	Rhizobiaceae	NA	NA
ASV_16S_556	0	0	27	0	0	0	0	0	411	0	0	0	0	0	0	0	0	0	0	0	0	0	0	0	0	0	0	0	0	0	0	0	0	0	0	Bacteria	Actinobacteriota	Actinobacteria	Micrococcales	Demequinaceae	Demequina	NA
ASV_16S_557	0	0	0	0	0	0	0	0	0	0	0	0	0	0	0	0	0	437	0	0	0	0	0	0	0	0	0	0	0	0	0	0	0	0	0	Bacteria	Firmicutes	Bacilli	Lactobacillales	Enterococcaceae	Enterococcus	NA
ASV_16S_558	0	43	0	21	171	0	0	0	0	0	85	0	7	23	0	0	86	0	0	0	0	0	0	0	0	0	0	0	0	0	0	0	0	0	0	Bacteria	Proteobacteria	Gammaproteobacteria	Xanthomonadales	Xanthomonadaceae	Arenimonas	NA
ASV_16S_559	0	0	35	76	0	0	0	0	80	203	0	0	0	0	19	23	0	0	0	0	0	0	0	0	0	0	0	0	0	0	0	0	0	0	0	Bacteria	Bacteroidota	Bacteroidia	Bacteroidales	Marinilabiliaceae	NA	NA
ASV_16S_560	43	122	0	0	0	0	69	55	0	0	0	0	43	103	0	0	0	0	0	0	0	0	0	0	0	0	0	0	0	0	0	0	0	0	0	Bacteria	Proteobacteria	Alphaproteobacteria	Sphingomonadales	Sphingomonadaceae	Altererythrobacter	NA
ASV_16S_561	0	0	0	97	0	0	0	0	0	312	0	0	0	0	0	26	0	0	0	0	0	0	0	0	0	0	0	0	0	0	0	0	0	0	0	Bacteria	Firmicutes	Clostridia	Peptostreptococcales-Tissierellales	Sedimentibacteraceae	Sedimentibacter	NA
ASV_16S_562	30	332	0	0	43	0	29	0	0	0	0	0	0	0	0	0	0	0	0	0	0	0	0	0	0	0	0	0	0	0	0	0	0	0	0	Bacteria	Proteobacteria	Gammaproteobacteria	Burkholderiales	Comamonadaceae	Hydrogenophaga	atypica
ASV_16S_563	0	0	54	0	0	0	0	0	380	0	0	0	0	0	0	0	0	0	0	0	0	0	0	0	0	0	0	0	0	0	0	0	0	0	0	Bacteria	Proteobacteria	Alphaproteobacteria	Rhizobiales	Devosiaceae	Devosia	NA
ASV_16S_564	0	77	0	0	43	0	0	0	32	0	225	0	0	0	0	0	56	0	0	0	0	0	0	0	0	0	0	0	0	0	0	0	0	0	0	Bacteria	Proteobacteria	Alphaproteobacteria	Sphingomonadales	Sphingomonadaceae	Ellin6055	NA
ASV_16S_565	10	267	0	0	0	0	23	13	24	0	0	0	8	86	0	0	0	0	0	0	0	0	0	0	0	0	0	0	0	0	0	0	0	0	0	Bacteria	Gemmatimonadota	Gemmatimonadetes	Gemmatimonadales	Gemmatimonadaceae	Gemmatimonas	NA
ASV_16S_566	0	0	0	0	0	0	0	0	0	429	0	0	0	0	0	0	0	0	0	0	0	0	0	0	0	0	0	0	0	0	0	0	0	0	0	Bacteria	Bacteroidota	Bacteroidia	Bacteroidales	Bacteroidaceae	Bacteroides	NA
ASV_16S_567	0	0	0	90	0	0	0	0	0	283	0	0	0	0	0	55	0	0	0	0	0	0	0	0	0	0	0	0	0	0	0	0	0	0	0	Bacteria	Firmicutes	Clostridia	Peptostreptococcales-Tissierellales	Sedimentibacteraceae	Sedimentibacter	NA
ASV_16S_568	15	142	0	0	0	0	29	0	0	0	109	0	39	12	0	0	80	0	0	0	0	0	0	0	0	0	0	0	0	0	0	0	0	0	0	Bacteria	Bacteroidota	Bacteroidia	Chitinophagales	Chitinophagaceae	Taibaiella	NA
ASV_16S_569	11	341	0	0	0	0	19	45	0	0	0	0	0	9	0	0	0	0	0	0	0	0	0	0	0	0	0	0	0	0	0	0	0	0	0	Bacteria	Bacteroidota	Bacteroidia	Sphingobacteriales	Sphingobacteriaceae	NA	NA
ASV_16S_570	0	247	0	0	0	0	0	72	0	0	0	0	0	105	0	0	0	0	0	0	0	0	0	0	0	0	0	0	0	0	0	0	0	0	0	Bacteria	Proteobacteria	Alphaproteobacteria	Sphingomonadales	Sphingomonadaceae	Sphingopyxis	NA
ASV_16S_571	0	74	0	0	0	0	57	0	0	0	0	0	75	87	0	0	0	0	0	16	0	0	0	23	0	91	0	0	0	0	0	0	0	0	0	Bacteria	Actinobacteriota	Actinobacteria	Micrococcales	Microbacteriaceae	Leifsonia	NA
ASV_16S_572	0	0	0	0	0	0	133	61	0	0	58	0	0	171	0	0	0	0	0	0	0	0	0	0	0	0	0	0	0	0	0	0	0	0	0	Bacteria	Proteobacteria	Alphaproteobacteria	Rhizobiales	Xanthobacteraceae	NA	NA
ASV_16S_573	91	91	0	0	0	0	123	0	0	0	0	0	89	25	0	0	0	0	0	0	0	0	0	0	0	0	0	0	0	0	0	0	0	0	0	Bacteria	Bacteroidota	Bacteroidia	Sphingobacteriales	Sphingobacteriaceae	Mucilaginibacter	NA
ASV_16S_574	0	0	0	0	0	0	0	0	0	0	340	0	0	0	0	0	76	0	0	0	0	0	0	0	0	0	0	0	0	0	0	0	0	0	0	Bacteria	Actinobacteriota	Actinobacteria	Micrococcales	Microbacteriaceae	Leucobacter	NA
ASV_16S_575	0	233	0	0	0	0	0	48	0	0	0	0	0	134	0	0	0	0	0	0	0	0	0	0	0	0	0	0	0	0	0	0	0	0	0	Bacteria	Bacteroidota	Bacteroidia	Chitinophagales	Chitinophagaceae	Arachidicoccus	ginsenosidivorans
ASV_16S_576	0	0	0	0	0	0	0	0	0	0	303	0	0	0	0	0	112	0	0	0	0	0	0	0	0	0	0	0	0	0	0	0	0	0	0	Bacteria	Firmicutes	Bacilli	Bacillales	Bacillaceae	NA	NA
ASV_16S_577	51	146	0	0	0	0	65	0	0	0	0	0	45	107	0	0	0	0	0	0	0	0	0	0	0	0	0	0	0	0	0	0	0	0	0	Bacteria	Actinobacteriota	Actinobacteria	Propionibacteriales	Nocardioidaceae	Nocardioides	NA
ASV_16S_578	34	57	0	0	0	0	80	57	0	0	45	0	71	50	0	0	0	0	0	0	0	0	0	19	0	0	0	0	0	0	0	0	0	0	0	Bacteria	Firmicutes	Bacilli	Paenibacillales	Paenibacillaceae	Cohnella	NA
ASV_16S_579	0	57	0	0	0	0	0	34	0	0	164	0	33	95	0	0	30	0	0	0	0	0	0	0	0	0	0	0	0	0	0	0	0	0	0	Bacteria	Actinobacteriota	Actinobacteria	Propionibacteriales	Nocardioidaceae	Nocardioides	NA
ASV_16S_580	42	52	0	0	0	0	0	53	0	0	0	0	43	221	0	0	0	0	0	0	0	0	0	0	0	0	0	0	0	0	0	0	0	0	0	Bacteria	Actinobacteriota	Actinobacteria	Propionibacteriales	Nocardioidaceae	Nocardioides	terrigena
ASV_16S_581	0	0	0	0	30	0	0	0	56	0	210	0	0	0	0	0	115	0	0	0	0	0	0	0	0	0	0	0	0	0	0	0	0	0	0	Bacteria	Proteobacteria	Alphaproteobacteria	Rhizobiales	Rhizobiaceae	Aminobacter	NA
ASV_16S_582	0	0	0	140	0	0	0	0	0	175	0	0	0	0	0	95	0	0	0	0	0	0	0	0	0	0	0	0	0	0	0	0	0	0	0	Bacteria	Bacteroidota	Bacteroidia	Bacteroidales	Paludibacteraceae	NA	NA
ASV_16S_583	47	228	0	0	0	0	31	29	0	0	0	0	20	48	0	0	0	0	0	0	0	0	0	0	0	0	0	0	0	0	0	0	0	0	3	Bacteria	Proteobacteria	Gammaproteobacteria	Burkholderiales	Rhodocyclaceae	Georgfuchsia	NA
ASV_16S_584	28	0	36	0	0	0	0	0	283	0	0	0	0	58	0	0	0	0	0	0	0	0	0	0	0	0	0	0	0	0	0	0	0	0	0	Bacteria	Proteobacteria	Alphaproteobacteria	Caulobacterales	Caulobacteraceae	Brevundimonas	NA
ASV_16S_585	0	0	0	71	0	0	0	0	0	140	0	0	0	0	0	194	0	0	0	0	0	0	0	0	0	0	0	0	0	0	0	0	0	0	0	Bacteria	Firmicutes	Clostridia	Lachnospirales	Lachnospiraceae	NA	NA
ASV_16S_586	0	121	0	0	0	0	0	280	0	0	0	0	0	0	0	0	0	0	0	0	0	0	0	0	0	0	0	0	0	0	0	0	0	0	0	Bacteria	Bacteroidota	Bacteroidia	Chitinophagales	Chitinophagaceae	Taibaiella	NA
ASV_16S_587	0	71	0	0	0	0	0	19	0	0	206	0	0	81	0	0	22	0	0	0	0	0	0	0	0	0	0	0	0	0	0	0	0	0	0	Bacteria	Proteobacteria	Alphaproteobacteria	Rhizobiales	Rhizobiaceae	Pseudaminobacter	NA
ASV_16S_588	340	0	0	0	0	0	58	0	0	0	0	0	0	0	0	0	0	0	0	0	0	0	0	0	0	0	0	0	0	0	0	0	0	0	0	Bacteria	Bacteroidota	Bacteroidia	Chitinophagales	Chitinophagaceae	Edaphobaculum	NA
ASV_16S_589	178	0	0	0	0	0	154	0	0	0	0	0	66	0	0	0	0	0	0	0	0	0	0	0	0	0	0	0	0	0	0	0	0	0	0	Bacteria	Proteobacteria	Gammaproteobacteria	Burkholderiales	Oxalobacteraceae	NA	NA
ASV_16S_590	0	242	0	0	0	0	0	46	0	0	0	0	0	0	0	0	0	0	0	0	0	0	0	19	26	0	0	0	0	39	0	0	0	26	0	Bacteria	Proteobacteria	Gammaproteobacteria	Xanthomonadales	Xanthomonadaceae	Stenotrophomonas	NA
ASV_16S_591	58	82	0	0	0	0	72	72	0	0	0	0	51	62	0	0	0	0	0	0	0	0	0	0	0	0	0	0	0	0	0	0	0	0	0	Bacteria	Proteobacteria	Gammaproteobacteria	Burkholderiales	Burkholderiaceae	Burkholderia-Caballeronia-Paraburkholderia	NA
ASV_16S_592	0	0	0	0	0	0	0	0	0	397	0	0	0	0	0	0	0	0	0	0	0	0	0	0	0	0	0	0	0	0	0	0	0	0	0	Bacteria	Proteobacteria	Gammaproteobacteria	Pseudomonadales	Moraxellaceae	Acinetobacter	schindleri
ASV_16S_593	35	253	0	0	0	0	0	33	0	0	5	0	0	68	0	0	0	0	0	0	0	0	0	0	0	0	0	0	0	0	0	0	0	0	0	Bacteria	Proteobacteria	Alphaproteobacteria	Sphingomonadales	Sphingomonadaceae	Sphingobium	NA
ASV_16S_594	0	224	0	0	0	0	0	27	0	0	108	0	0	0	0	0	35	0	0	0	0	0	0	0	0	0	0	0	0	0	0	0	0	0	0	Bacteria	Proteobacteria	Alphaproteobacteria	Rhizobiales	Rhizobiaceae	Aminobacter	NA
ASV_16S_595	59	91	0	0	0	0	93	44	0	0	13	0	32	61	0	0	0	0	0	0	0	0	0	0	0	0	0	0	0	0	0	0	0	0	0	Bacteria	Proteobacteria	Gammaproteobacteria	Diplorickettsiales	Diplorickettsiaceae	Aquicella	NA
ASV_16S_596	0	169	0	45	0	0	0	0	178	0	0	0	0	0	0	0	0	0	0	0	0	0	0	0	0	0	0	0	0	0	0	0	0	0	0	Bacteria	Proteobacteria	Gammaproteobacteria	Burkholderiales	Comamonadaceae	Hydrogenophaga	NA
ASV_16S_597	0	0	0	42	126	0	0	0	0	52	23	0	0	0	0	0	29	120	0	0	0	0	0	0	0	0	0	0	0	0	0	0	0	0	0	Bacteria	Firmicutes	Bacilli	Lactobacillales	Carnobacteriaceae	Trichococcus	NA
ASV_16S_598	0	0	0	0	0	0	0	0	0	0	0	0	0	0	390	0	0	0	0	0	0	0	0	0	0	0	0	0	0	0	0	0	0	0	0	Bacteria	Proteobacteria	Gammaproteobacteria	Pseudomonadales	Cellvibrionaceae	NA	NA
ASV_16S_599	0	0	0	0	0	0	0	0	47	341	0	0	0	0	0	0	0	0	0	0	0	0	0	0	0	0	0	0	0	0	0	0	0	0	0	Bacteria	Firmicutes	Clostridia	Clostridiales	Clostridiaceae	Proteiniclasticum	NA
ASV_16S_600	73	81	0	0	0	0	67	46	0	0	0	0	25	95	0	0	0	0	0	0	0	0	0	0	0	0	0	0	0	0	0	0	0	0	0	Bacteria	Proteobacteria	Alphaproteobacteria	Rhizobiales	Xanthobacteraceae	NA	NA
ASV_16S_601	0	0	0	0	0	11	0	0	0	340	0	8	0	0	0	0	0	27	0	0	0	0	0	0	0	0	0	0	0	0	0	0	0	0	0	Bacteria	Firmicutes	Clostridia	Clostridiales	Clostridiaceae	Clostridium sensu stricto 7	novyi
ASV_16S_602	170	90	0	0	0	0	81	37	0	0	0	0	7	0	0	0	0	0	0	0	0	0	0	0	0	0	0	0	0	0	0	0	0	0	0	Bacteria	Bacteroidota	Bacteroidia	Chitinophagales	Chitinophagaceae	Edaphobaculum	NA
ASV_16S_603	0	0	0	144	0	0	0	0	0	52	0	0	0	0	0	173	0	16	0	0	0	0	0	0	0	0	0	0	0	0	0	0	0	0	0	Bacteria	Bacteroidota	Bacteroidia	Bacteroidales	Tannerellaceae	Macellibacteroides	NA
ASV_16S_604	0	0	0	0	0	0	0	0	384	0	0	0	0	0	0	0	0	0	0	0	0	0	0	0	0	0	0	0	0	0	0	0	0	0	0	Bacteria	Firmicutes	Bacilli	Exiguobacterales	Exiguobacteraceae	Exiguobacterium	NA
ASV_16S_605	39	45	0	0	0	0	87	0	0	0	0	0	196	16	0	0	0	0	0	0	0	0	0	0	0	0	0	0	0	0	0	0	0	0	0	Bacteria	Actinobacteriota	Actinobacteria	Micrococcales	Microbacteriaceae	Humibacter	NA
ASV_16S_606	28	229	0	0	0	0	33	0	0	0	0	0	72	19	0	0	0	0	0	0	0	0	0	0	0	0	0	0	0	0	0	0	0	0	0	Bacteria	Proteobacteria	Gammaproteobacteria	Pseudomonadales	Pseudohongiellaceae	BIyi10	NA
ASV_16S_607	0	0	0	0	0	0	0	0	0	0	380	0	0	0	0	0	0	0	0	0	0	0	0	0	0	0	0	0	0	0	0	0	0	0	0	Bacteria	Bacteroidota	Bacteroidia	Flavobacteriales	Flavobacteriaceae	Flavobacterium	NA
ASV_16S_608	103	0	0	0	0	0	0	0	0	0	0	0	0	275	0	0	0	0	0	0	0	0	0	0	0	0	0	0	0	0	0	0	0	0	0	Bacteria	Proteobacteria	Gammaproteobacteria	Xanthomonadales	Xanthomonadaceae	Thermomonas	brevis
ASV_16S_609	0	341	0	0	28	0	0	0	0	0	9	0	0	0	0	0	0	0	0	0	0	0	0	0	0	0	0	0	0	0	0	0	0	0	0	Bacteria	Proteobacteria	Alphaproteobacteria	Caulobacterales	Hyphomonadaceae	Hirschia	NA
ASV_16S_610	15	40	0	0	0	0	57	0	0	0	64	0	63	137	0	0	0	0	0	0	0	0	0	0	0	0	0	0	0	0	0	0	0	0	0	Bacteria	Actinobacteriota	Actinobacteria	Propionibacteriales	Nocardioidaceae	Nocardioides	NA
ASV_16S_611	60	55	0	0	0	0	150	0	0	0	0	0	110	0	0	0	0	0	0	0	0	0	0	0	0	0	0	0	0	0	0	0	0	0	0	Bacteria	Proteobacteria	Alphaproteobacteria	Rhizobiales	Devosiaceae	Arsenicitalea	NA
ASV_16S_612	0	0	0	49	0	0	0	0	0	271	0	0	0	0	0	55	0	0	0	0	0	0	0	0	0	0	0	0	0	0	0	0	0	0	0	Bacteria	Bacteroidota	Bacteroidia	Bacteroidales	Bacteroidaceae	Bacteroides	NA
ASV_16S_613	32	15	0	0	0	0	256	20	0	0	0	0	51	0	0	0	0	0	0	0	0	0	0	0	0	0	0	0	0	0	0	0	0	0	0	Bacteria	Bacteroidota	Bacteroidia	Chitinophagales	Chitinophagaceae	NA	NA
ASV_16S_614	0	266	0	0	21	0	16	0	13	0	0	0	0	57	0	0	0	0	0	0	0	0	0	0	0	0	0	0	0	0	0	0	0	0	0	Bacteria	Proteobacteria	Gammaproteobacteria	Burkholderiales	Burkholderiaceae	Lautropia	NA
ASV_16S_615	63	63	0	0	0	0	137	12	0	0	0	0	77	20	0	0	0	0	0	0	0	0	0	0	0	0	0	0	0	0	0	0	0	0	0	Bacteria	Planctomycetota	Phycisphaerae	Phycisphaerales	Phycisphaeraceae	SM1A02	NA
ASV_16S_616	0	0	0	0	125	0	0	0	0	0	197	0	0	0	0	0	50	0	0	0	0	0	0	0	0	0	0	0	0	0	0	0	0	0	0	Bacteria	Proteobacteria	Gammaproteobacteria	Xanthomonadales	Rhodanobacteraceae	Dokdonella	NA
ASV_16S_617	0	0	0	0	0	0	0	0	0	167	0	91	0	0	0	0	0	114	0	0	0	0	0	0	0	0	0	0	0	0	0	0	0	0	0	Bacteria	Proteobacteria	Gammaproteobacteria	Pseudomonadales	Moraxellaceae	Acinetobacter	NA
ASV_16S_618	83	288	0	0	0	0	0	0	0	0	0	0	0	0	0	0	0	0	0	0	0	0	0	0	0	0	0	0	0	0	0	0	0	0	0	Bacteria	Bacteroidota	Bacteroidia	Chitinophagales	Chitinophagaceae	NA	NA
ASV_16S_619	124	124	0	22	0	0	38	0	0	0	0	0	27	27	0	0	0	8	0	0	0	0	0	0	0	0	0	0	0	0	0	0	0	0	0	Bacteria	Bacteroidota	Bacteroidia	Chitinophagales	Chitinophagaceae	Taibaiella	NA
ASV_16S_620	0	0	0	0	0	26	0	0	0	0	0	60	0	0	0	18	0	266	0	0	0	0	0	0	0	0	0	0	0	0	0	0	0	0	0	Bacteria	Bacteroidota	Bacteroidia	Bacteroidales	Tannerellaceae	Macellibacteroides	NA
ASV_16S_621	0	0	0	0	0	0	0	0	0	0	0	0	370	0	0	0	0	0	0	0	0	0	0	0	0	0	0	0	0	0	0	0	0	0	0	Bacteria	Bacteroidota	Bacteroidia	Chitinophagales	NA	NA	NA
ASV_16S_622	30	234	0	0	40	0	32	0	0	0	0	0	0	29	0	0	0	0	0	0	0	0	0	0	0	0	0	0	0	0	0	0	0	0	0	Bacteria	Proteobacteria	Alphaproteobacteria	Rhodobacterales	Rhodobacteraceae	NA	NA
ASV_16S_623	0	0	43	0	55	0	0	0	126	0	53	0	0	0	19	0	69	0	0	0	0	0	0	0	0	0	0	0	0	0	0	0	0	0	0	Bacteria	Proteobacteria	Alphaproteobacteria	Rhodobacterales	Rhodobacteraceae	Rhodobacter	NA
ASV_16S_624	0	0	0	0	0	0	0	0	0	0	365	0	0	0	0	0	0	0	0	0	0	0	0	0	0	0	0	0	0	0	0	0	0	0	0	Bacteria	Bacteroidota	Bacteroidia	Chitinophagales	Chitinophagaceae	Edaphobaculum	NA
ASV_16S_625	23	26	0	0	0	0	51	35	0	0	94	0	43	49	0	0	43	0	0	0	0	0	0	0	0	0	0	0	0	0	0	0	0	0	0	Bacteria	Proteobacteria	Alphaproteobacteria	Rhizobiales	Hyphomicrobiaceae	Hyphomicrobium	NA
ASV_16S_626	0	0	0	0	0	0	0	0	0	0	347	0	0	0	0	0	17	0	0	0	0	0	0	0	0	0	0	0	0	0	0	0	0	0	0	Bacteria	Proteobacteria	Gammaproteobacteria	Legionellales	Legionellaceae	Legionella	NA
ASV_16S_627	199	41	0	0	0	0	13	0	0	0	0	0	109	0	0	0	0	0	0	0	0	0	0	0	0	0	0	0	0	0	0	0	0	0	0	Bacteria	Bacteroidota	Bacteroidia	Flavobacteriales	Flavobacteriaceae	Flavobacterium	NA
ASV_16S_628	28	63	0	0	0	0	65	27	0	0	56	0	36	79	0	0	0	0	0	0	0	0	0	0	0	0	0	0	8	0	0	0	0	0	0	Bacteria	Proteobacteria	Alphaproteobacteria	Sphingomonadales	Sphingomonadaceae	Hephaestia	NA
ASV_16S_629	8	0	0	0	0	0	80	0	0	0	0	0	274	0	0	0	0	0	0	0	0	0	0	0	0	0	0	0	0	0	0	0	0	0	0	Bacteria	Proteobacteria	Gammaproteobacteria	Diplorickettsiales	Diplorickettsiaceae	NA	NA
ASV_16S_630	69	93	0	0	0	0	71	15	0	0	14	0	27	72	0	0	0	0	0	0	0	0	0	0	0	0	0	0	0	0	0	0	0	0	0	Bacteria	Proteobacteria	Alphaproteobacteria	Rhizobiales	NA	NA	NA
ASV_16S_631	0	0	0	0	0	0	0	0	0	273	0	0	0	0	0	88	0	0	0	0	0	0	0	0	0	0	0	0	0	0	0	0	0	0	0	Bacteria	Bacteroidota	Bacteroidia	Bacteroidales	Bacteroidaceae	Bacteroides	NA
ASV_16S_632	24	305	0	0	0	0	0	0	31	0	0	0	0	0	0	0	0	0	0	0	0	0	0	0	0	0	0	0	0	0	0	0	0	0	0	Bacteria	Proteobacteria	Gammaproteobacteria	Burkholderiales	Comamonadaceae	Hydrogenophaga	flava
ASV_16S_633	0	0	0	0	0	0	0	0	0	0	0	0	0	0	0	0	0	358	0	0	0	0	0	0	0	0	0	0	0	0	0	0	0	0	0	Bacteria	Proteobacteria	Gammaproteobacteria	Pseudomonadales	Moraxellaceae	Acinetobacter	NA
ASV_16S_634	0	0	0	0	0	0	0	0	342	0	0	0	0	0	15	0	0	0	0	0	0	0	0	0	0	0	0	0	0	0	0	0	0	0	0	Bacteria	Bdellovibrionota	Bdellovibrionia	Bacteriovoracales	Bacteriovoracaceae	Peredibacter	NA
ASV_16S_635	0	0	0	0	0	0	0	0	0	0	354	0	0	0	0	0	0	0	0	0	0	0	0	0	0	0	0	0	0	0	0	0	0	0	0	Bacteria	Actinobacteriota	Actinobacteria	Corynebacteriales	Mycobacteriaceae	Mycobacterium	NA
ASV_16S_636	0	0	0	254	0	0	0	0	31	54	14	0	0	0	0	0	0	0	0	0	0	0	0	0	0	0	0	0	0	0	0	0	0	0	0	Bacteria	Firmicutes	Clostridia	Clostridiales	Clostridiaceae	Clostridium sensu stricto 13	NA
ASV_16S_637	92	12	0	0	0	0	18	18	28	0	0	0	89	95	0	0	0	0	0	0	0	0	0	0	0	0	0	0	0	0	0	0	0	0	0	Bacteria	Bacteroidota	Bacteroidia	Chitinophagales	Saprospiraceae	NA	NA
ASV_16S_638	48	281	0	0	0	0	14	0	0	0	0	0	0	9	0	0	0	0	0	0	0	0	0	0	0	0	0	0	0	0	0	0	0	0	0	Bacteria	Proteobacteria	Gammaproteobacteria	Pseudomonadales	Pseudomonadaceae	Pseudomonas	NA
ASV_16S_639	0	0	0	0	0	0	0	0	351	0	0	0	0	0	0	0	0	0	0	0	0	0	0	0	0	0	0	0	0	0	0	0	0	0	0	Bacteria	Firmicutes	Bacilli	Bacillales	Planococcaceae	Kurthia	NA
ASV_16S_640	50	63	0	0	0	0	45	0	0	0	36	0	57	77	0	0	22	0	0	0	0	0	0	0	0	0	0	0	0	0	0	0	0	0	0	Bacteria	Actinobacteriota	Thermoleophilia	Solirubrobacterales	67-14	NA	NA
ASV_16S_641	31	63	0	0	0	0	42	22	0	0	28	0	44	120	0	0	0	0	0	0	0	0	0	0	0	0	0	0	0	0	0	0	0	0	0	Bacteria	Proteobacteria	Alphaproteobacteria	Rhizobiales	NA	NA	NA
ASV_16S_642	0	179	0	0	0	0	0	0	0	0	0	0	5	166	0	0	0	0	0	0	0	0	0	0	0	0	0	0	0	0	0	0	0	0	0	Bacteria	Bacteroidota	Bacteroidia	Flavobacteriales	Flavobacteriaceae	Flavobacterium	NA
ASV_16S_643	0	27	0	0	0	0	0	0	60	0	205	0	0	0	0	0	57	0	0	0	0	0	0	0	0	0	0	0	0	0	0	0	0	0	0	Bacteria	Proteobacteria	Alphaproteobacteria	Rhizobiales	Rhizobiaceae	Aminobacter	NA
ASV_16S_644	0	200	0	0	0	0	0	0	0	0	147	0	0	0	0	0	0	0	0	0	0	0	0	0	0	0	0	0	0	0	0	0	0	0	0	Bacteria	Firmicutes	Bacilli	Thermoactinomycetales	Thermoactinomycetaceae	Thermoactinomyces	daqus
ASV_16S_645	42	90	0	0	0	0	64	0	0	0	0	0	59	84	0	0	0	0	0	7	0	0	0	0	0	0	0	0	0	0	0	0	0	0	0	Bacteria	Proteobacteria	Gammaproteobacteria	Gammaproteobacteria Incertae Sedis	Unknown Family	Acidibacter	NA
ASV_16S_646	0	0	0	0	0	0	0	0	0	346	0	0	0	0	0	0	0	0	0	0	0	0	0	0	0	0	0	0	0	0	0	0	0	0	0	Bacteria	Firmicutes	Clostridia	Lachnospirales	Lachnospiraceae	Lachnospiraceae AC2044 group	NA
ASV_16S_647	190	0	0	0	0	0	50	0	0	0	0	0	105	0	0	0	0	0	0	0	0	0	0	0	0	0	0	0	0	0	0	0	0	0	0	Bacteria	Proteobacteria	Gammaproteobacteria	Diplorickettsiales	Diplorickettsiaceae	NA	NA
ASV_16S_648	0	0	0	0	0	0	0	0	289	0	0	0	0	0	56	0	0	0	0	0	0	0	0	0	0	0	0	0	0	0	0	0	0	0	0	Bacteria	Proteobacteria	Alphaproteobacteria	Rhizobiales	Devosiaceae	Devosia	honganensis
ASV_16S_649	0	313	0	0	0	0	31	0	0	0	0	0	0	0	0	0	0	0	0	0	0	0	0	0	0	0	0	0	0	0	0	0	0	0	0	Bacteria	Bacteroidota	Bacteroidia	Chitinophagales	Chitinophagaceae	Flavitalea	NA
ASV_16S_650	0	196	0	0	0	0	0	0	0	0	0	0	0	0	0	0	0	0	0	54	0	0	0	0	0	0	0	0	0	0	0	0	0	0	94	Bacteria	Proteobacteria	Gammaproteobacteria	Burkholderiales	Oxalobacteraceae	Oxalicibacterium	NA
ASV_16S_651	0	56	0	0	44	0	0	0	0	0	135	0	0	43	0	0	66	0	0	0	0	0	0	0	0	0	0	0	0	0	0	0	0	0	0	Bacteria	Proteobacteria	Gammaproteobacteria	Xanthomonadales	Xanthomonadaceae	Thermomonas	NA
ASV_16S_652	38	95	0	0	0	0	60	55	0	0	0	0	55	40	0	0	0	0	0	0	0	0	0	0	0	0	0	0	0	0	0	0	0	0	0	Bacteria	Proteobacteria	Alphaproteobacteria	Micropepsales	Micropepsaceae	NA	NA
ASV_16S_653	0	230	0	0	0	0	0	113	0	0	0	0	0	0	0	0	0	0	0	0	0	0	0	0	0	0	0	0	0	0	0	0	0	0	0	Bacteria	Bacteroidota	Bacteroidia	Flavobacteriales	Flavobacteriaceae	Flavobacterium	NA
ASV_16S_654	0	0	33	0	0	0	0	0	310	0	0	0	0	0	0	0	0	0	0	0	0	0	0	0	0	0	0	0	0	0	0	0	0	0	0	Bacteria	Actinobacteriota	Actinobacteria	Micrococcales	Microbacteriaceae	NA	NA
ASV_16S_655	25	51	0	0	0	0	67	25	0	0	72	0	42	60	0	0	0	0	0	0	0	0	0	0	0	0	0	0	0	0	0	0	0	0	0	Bacteria	Proteobacteria	Alphaproteobacteria	Rhizobiales	Rhizobiales Incertae Sedis	Bauldia	NA
ASV_16S_656	0	0	0	0	0	0	0	0	316	0	0	0	0	0	23	0	0	0	0	0	0	0	0	0	0	0	0	0	0	0	0	0	0	0	0	Bacteria	Myxococcota	Myxococcia	Myxococcales	Anaeromyxobacteraceae	Anaeromyxobacter	NA
ASV_16S_657	0	0	0	0	0	0	0	0	26	0	173	0	0	0	0	0	93	47	0	0	0	0	0	0	0	0	0	0	0	0	0	0	0	0	0	Bacteria	Firmicutes	Clostridia	Clostridiales	Clostridiaceae	Clostridium sensu stricto 1	NA
ASV_16S_658	0	0	0	0	0	0	0	0	0	281	0	0	0	0	0	58	0	0	0	0	0	0	0	0	0	0	0	0	0	0	0	0	0	0	0	Bacteria	Firmicutes	Clostridia	Oscillospirales	Oscillospiraceae	Intestinimonas	NA
ASV_16S_659	0	0	0	0	129	0	0	0	0	0	127	0	0	0	0	0	82	0	0	0	0	0	0	0	0	0	0	0	0	0	0	0	0	0	0	Bacteria	Proteobacteria	Gammaproteobacteria	Xanthomonadales	Rhodanobacteraceae	Dokdonella	NA
ASV_16S_660	0	0	0	0	0	0	0	0	11	0	194	0	0	0	0	0	129	0	0	0	0	0	0	0	0	0	0	0	0	0	0	0	4	0	0	Bacteria	Firmicutes	Bacilli	Brevibacillales	Brevibacillaceae	Brevibacillus	NA
ASV_16S_661	0	0	0	0	0	0	0	0	250	0	0	0	0	0	87	0	0	0	0	0	0	0	0	0	0	0	0	0	0	0	0	0	0	0	0	Bacteria	Proteobacteria	Alphaproteobacteria	Rhizobiales	Rhizobiaceae	Aquamicrobium	NA
ASV_16S_662	0	0	0	0	0	0	0	0	0	0	259	0	0	0	0	0	78	0	0	0	0	0	0	0	0	0	0	0	0	0	0	0	0	0	0	Bacteria	Firmicutes	Bacilli	Bacillales	NA	NA	NA
ASV_16S_663	0	0	0	0	0	0	0	0	0	0	0	0	0	0	0	0	337	0	0	0	0	0	0	0	0	0	0	0	0	0	0	0	0	0	0	Bacteria	Firmicutes	Bacilli	Bacillales	NA	NA	NA
ASV_16S_664	0	40	0	0	0	0	0	0	0	0	276	0	0	20	0	0	0	0	0	0	0	0	0	0	0	0	0	0	0	0	0	0	0	0	0	Bacteria	Proteobacteria	Alphaproteobacteria	Rhizobiales	Beijerinckiaceae	Bosea	NA
ASV_16S_665	0	0	0	0	0	35	0	0	0	0	0	17	0	0	0	0	0	284	0	0	0	0	0	0	0	0	0	0	0	0	0	0	0	0	0	Bacteria	Firmicutes	Desulfotomaculia	Desulfotomaculales	Desulfotomaculaceae	Desulfotomaculum	NA
ASV_16S_666	0	43	0	0	87	0	0	0	0	0	38	0	0	8	0	0	159	0	0	0	0	0	0	0	0	0	0	0	0	0	0	0	0	0	0	Bacteria	Bacteroidota	Bacteroidia	Flavobacteriales	Flavobacteriaceae	Flavobacterium	NA
ASV_16S_667	0	25	0	0	0	0	0	0	44	0	231	0	0	0	0	0	35	0	0	0	0	0	0	0	0	0	0	0	0	0	0	0	0	0	0	Bacteria	Proteobacteria	Alphaproteobacteria	Rhizobiales	Rhizobiaceae	Aminobacter	NA
ASV_16S_668	0	0	0	23	0	0	0	0	100	128	0	0	0	0	0	0	0	84	0	0	0	0	0	0	0	0	0	0	0	0	0	0	0	0	0	Bacteria	Firmicutes	Clostridia	Clostridiales	Clostridiaceae	Proteiniclasticum	NA
ASV_16S_669	0	72	34	0	0	0	0	0	127	0	0	0	0	53	48	0	0	0	0	0	0	0	0	0	0	0	0	0	0	0	0	0	0	0	0	Bacteria	Proteobacteria	Alphaproteobacteria	Rhizobiales	Rhizobiaceae	Aquamicrobium	NA
ASV_16S_670	44	101	0	0	0	0	45	63	0	0	0	0	47	31	0	0	0	0	0	0	0	0	0	0	0	0	0	0	0	0	0	0	0	0	0	Bacteria	Firmicutes	Bacilli	Paenibacillales	Paenibacillaceae	Paenibacillus	NA
ASV_16S_671	0	269	0	0	0	0	0	0	0	0	0	0	0	62	0	0	0	0	0	0	0	0	0	0	0	0	0	0	0	0	0	0	0	0	0	Bacteria	Proteobacteria	Gammaproteobacteria	Xanthomonadales	Xanthomonadaceae	Luteimonas	NA
ASV_16S_672	49	142	0	0	0	0	37	48	0	0	10	0	21	23	0	0	0	0	0	0	0	0	0	0	0	0	0	0	0	0	0	0	0	0	0	Bacteria	Proteobacteria	Gammaproteobacteria	Burkholderiales	Burkholderiaceae	Burkholderia-Caballeronia-Paraburkholderia	NA
ASV_16S_673	0	0	25	0	0	0	0	0	277	0	0	0	0	0	25	0	0	0	0	0	0	0	0	0	0	0	0	0	0	0	0	0	0	0	0	Bacteria	Proteobacteria	Gammaproteobacteria	Pseudomonadales	Pseudohongiellaceae	Pseudohongiella	NA
ASV_16S_674	15	0	14	85	0	0	0	0	199	0	0	0	13	0	0	0	0	0	0	0	0	0	0	0	0	0	0	0	0	0	0	0	0	0	0	Bacteria	Bacteroidota	Bacteroidia	Chitinophagales	NA	NA	NA
ASV_16S_675	0	0	0	0	0	0	0	0	276	0	42	0	0	0	0	0	8	0	0	0	0	0	0	0	0	0	0	0	0	0	0	0	0	0	0	Bacteria	Proteobacteria	Alphaproteobacteria	Rickettsiales	Candidatus Jidaibacter	NA	NA
ASV_16S_676	20	247	0	0	0	0	0	0	0	0	16	0	0	41	0	0	0	0	0	0	0	0	0	0	0	0	0	0	0	0	0	0	0	0	0	Bacteria	Proteobacteria	Alphaproteobacteria	Sphingomonadales	Sphingomonadaceae	Altererythrobacter	NA
ASV_16S_677	0	52	0	0	0	0	0	0	148	0	75	0	0	0	46	0	0	0	0	0	0	0	0	0	0	0	0	0	0	0	0	0	0	0	0	Bacteria	Proteobacteria	Alphaproteobacteria	Rhizobiales	Rhizobiaceae	Aminobacter	NA
ASV_16S_678	42	47	0	0	0	0	35	56	0	0	0	0	30	18	0	0	0	0	12	0	0	9	11	0	10	46	0	0	0	0	0	4	0	0	0	Bacteria	Proteobacteria	Alphaproteobacteria	Azospirillales	Azospirillaceae	Azospirillum	NA
ASV_16S_679	0	29	12	0	0	0	0	0	240	0	0	0	0	13	26	0	0	0	0	0	0	0	0	0	0	0	0	0	0	0	0	0	0	0	0	Bacteria	Proteobacteria	Alphaproteobacteria	Rhizobiales	Hyphomicrobiaceae	Pedomicrobium	NA
ASV_16S_680	0	0	0	306	0	0	0	0	0	14	0	0	0	0	0	0	0	0	0	0	0	0	0	0	0	0	0	0	0	0	0	0	0	0	0	Bacteria	Firmicutes	Clostridia	Clostridia vadinBB60 group	NA	NA	NA
ASV_16S_681	0	0	0	0	0	0	0	0	0	320	0	0	0	0	0	0	0	0	0	0	0	0	0	0	0	0	0	0	0	0	0	0	0	0	0	Bacteria	Bacteroidota	Bacteroidia	Bacteroidales	Bacteroidaceae	Bacteroides	ovatus
ASV_16S_682	0	0	0	0	0	0	0	0	0	0	0	0	0	0	0	0	319	0	0	0	0	0	0	0	0	0	0	0	0	0	0	0	0	0	0	Bacteria	Firmicutes	Bacilli	Bacillales	Planococcaceae	NA	NA
ASV_16S_683	0	0	0	0	0	0	0	0	0	0	0	0	0	0	0	0	0	319	0	0	0	0	0	0	0	0	0	0	0	0	0	0	0	0	0	Bacteria	Bacteroidota	Bacteroidia	Bacteroidales	Tannerellaceae	Macellibacteroides	NA
ASV_16S_684	34	52	0	0	0	0	62	34	23	0	0	0	33	80	0	0	0	0	0	0	0	0	0	0	0	0	0	0	0	0	0	0	0	0	0	Bacteria	Proteobacteria	Alphaproteobacteria	Rhizobiales	Xanthobacteraceae	NA	NA
ASV_16S_685	12	19	0	0	0	0	11	0	0	0	159	0	18	17	0	0	80	0	0	0	0	0	0	0	0	0	0	0	0	0	0	0	0	0	0	Bacteria	Actinobacteriota	Actinobacteria	Frankiales	Sporichthyaceae	Longivirga	NA
ASV_16S_686	0	0	92	0	0	0	0	0	211	0	0	0	0	0	0	0	0	0	0	0	0	0	0	0	0	0	0	0	0	0	0	0	13	0	0	Bacteria	Bacteroidota	Bacteroidia	Sphingobacteriales	Sphingobacteriaceae	Parapedobacter	NA
ASV_16S_687	0	0	0	0	0	0	0	0	315	0	0	0	0	0	0	0	0	0	0	0	0	0	0	0	0	0	0	0	0	0	0	0	0	0	0	Bacteria	Bacteroidota	Bacteroidia	Flavobacteriales	Flavobacteriaceae	Arenibacter	NA
ASV_16S_688	16	65	0	0	0	0	57	17	0	0	24	0	57	77	0	0	0	0	0	0	0	0	0	0	0	0	0	0	0	0	0	0	0	0	0	Bacteria	Proteobacteria	Alphaproteobacteria	Rhizobiales	Hyphomicrobiaceae	Pedomicrobium	NA
ASV_16S_689	0	0	0	0	0	0	0	0	0	237	0	21	0	0	0	0	0	55	0	0	0	0	0	0	0	0	0	0	0	0	0	0	0	0	0	Bacteria	Firmicutes	Clostridia	Oscillospirales	Oscillospiraceae	Oscillibacter	NA
ASV_16S_690	0	0	0	0	0	0	0	0	0	0	210	0	0	0	0	0	103	0	0	0	0	0	0	0	0	0	0	0	0	0	0	0	0	0	0	Bacteria	Firmicutes	Bacilli	Bacillales	Bacillaceae	Bacillus	NA
ASV_16S_691	53	69	0	0	0	0	76	51	0	0	0	0	63	0	0	0	0	0	0	0	0	0	0	0	0	0	0	0	0	0	0	0	0	0	0	Bacteria	Actinobacteriota	Actinobacteria	Micrococcales	Microbacteriaceae	Leifsonia	shinshuensis
ASV_16S_692	0	99	2	0	42	0	0	9	4	0	8	0	0	148	0	0	0	0	0	0	0	0	0	0	0	0	0	0	0	0	0	0	0	0	0	Bacteria	Proteobacteria	Alphaproteobacteria	Micavibrionales	Micavibrionaceae	NA	NA
ASV_16S_693	36	74	0	0	0	0	60	47	0	0	46	0	48	0	0	0	0	0	0	0	0	0	0	0	0	0	0	0	0	0	0	0	0	0	0	Bacteria	Proteobacteria	Alphaproteobacteria	Rhizobiales	Xanthobacteraceae	Pseudolabrys	NA
ASV_16S_694	0	0	0	129	0	0	0	0	0	182	0	0	0	0	0	0	0	0	0	0	0	0	0	0	0	0	0	0	0	0	0	0	0	0	0	Bacteria	Bacteroidota	Bacteroidia	Bacteroidales	Paludibacteraceae	Paludibacter	NA
ASV_16S_695	0	0	0	0	0	0	0	0	0	295	0	0	0	0	0	16	0	0	0	0	0	0	0	0	0	0	0	0	0	0	0	0	0	0	0	Bacteria	Firmicutes	Clostridia	Oscillospirales	Oscillospiraceae	Oscillibacter	NA
ASV_16S_696	0	0	0	85	0	0	0	0	0	154	0	0	0	0	0	71	0	0	0	0	0	0	0	0	0	0	0	0	0	0	0	0	0	0	0	Bacteria	Desulfobacterota	Desulfovibrionia	Desulfovibrionales	Desulfovibrionaceae	Desulfovibrio	NA
ASV_16S_697	0	146	0	0	86	0	0	0	0	0	0	0	0	63	0	0	14	0	0	0	0	0	0	0	0	0	0	0	0	0	0	0	0	0	0	Bacteria	Bacteroidota	Bacteroidia	Flavobacteriales	Flavobacteriaceae	Flavobacterium	NA
ASV_16S_698	0	0	0	0	0	140	0	0	0	0	0	0	0	0	0	0	0	168	0	0	0	0	0	0	0	0	0	0	0	0	0	0	0	0	0	Bacteria	Firmicutes	Clostridia	Clostridiales	Clostridiaceae	Clostridium sensu stricto 10	NA
ASV_16S_699	0	16	0	0	25	0	0	0	0	0	108	0	0	0	0	0	155	0	0	0	0	0	0	0	0	0	0	0	0	0	0	0	0	0	0	Bacteria	Proteobacteria	Alphaproteobacteria	Rhizobiales	Xanthobacteraceae	NA	NA
ASV_16S_700	0	0	0	72	0	67	0	0	0	103	0	6	0	0	0	0	0	56	0	0	0	0	0	0	0	0	0	0	0	0	0	0	0	0	0	Bacteria	Bacteroidota	Bacteroidia	Sphingobacteriales	Lentimicrobiaceae	Lentimicrobium	NA
ASV_16S_701	39	197	0	0	38	0	0	9	0	0	7	0	12	0	0	0	0	0	0	0	0	0	0	0	0	0	0	0	0	0	0	0	0	0	0	Bacteria	Bacteroidota	Bacteroidia	Flavobacteriales	Flavobacteriaceae	Flavobacterium	NA
ASV_16S_702	0	56	0	0	0	0	64	28	0	0	28	0	39	87	0	0	0	0	0	0	0	0	0	0	0	0	0	0	0	0	0	0	0	0	0	Bacteria	Proteobacteria	Alphaproteobacteria	Rhizobiales	Xanthobacteraceae	Rhodoplanes	NA
ASV_16S_703	0	18	34	0	0	0	0	0	222	0	0	0	0	0	28	0	0	0	0	0	0	0	0	0	0	0	0	0	0	0	0	0	0	0	0	Bacteria	Proteobacteria	Gammaproteobacteria	Xanthomonadales	Xanthomonadaceae	Thermomonas	NA
ASV_16S_704	0	0	0	0	0	0	0	0	0	0	0	0	0	0	0	0	0	0	0	0	0	0	0	0	37	0	0	115	0	114	0	0	0	0	36	Bacteria	Proteobacteria	Gammaproteobacteria	Xanthomonadales	Xanthomonadaceae	Stenotrophomonas	maltophilia
ASV_16S_705	0	0	188	0	0	0	0	0	96	0	0	0	0	0	17	0	0	0	0	0	0	0	0	0	0	0	0	0	0	0	0	0	0	0	0	Bacteria	Bacteroidota	Bacteroidia	Cytophagales	Spirosomaceae	Leadbetterella	NA
ASV_16S_706	0	299	0	0	0	0	0	0	0	0	0	0	0	0	0	0	0	0	0	0	0	0	0	0	0	0	0	0	0	0	0	0	0	0	0	Bacteria	Bacteroidota	Bacteroidia	Flavobacteriales	Flavobacteriaceae	Flavobacterium	NA
ASV_16S_707	153	0	0	0	0	0	34	40	0	0	0	0	36	21	0	0	0	0	2	0	0	0	0	0	0	0	0	0	0	0	12	0	0	0	0	Bacteria	Bacteroidota	Kapabacteria	Kapabacteriales	NA	NA	NA
ASV_16S_708	0	0	0	0	0	0	0	0	66	0	132	0	0	0	6	0	79	15	0	0	0	0	0	0	0	0	0	0	0	0	0	0	0	0	0	Bacteria	Actinobacteriota	Actinobacteria	Streptosporangiales	Nocardiopsaceae	Thermobifida	NA
ASV_16S_709	0	177	0	0	0	0	0	0	27	0	0	0	0	93	0	0	0	0	0	0	0	0	0	0	0	0	0	0	0	0	0	0	0	0	0	Bacteria	Bacteroidota	Bacteroidia	Flavobacteriales	Flavobacteriaceae	Flavobacterium	NA
ASV_16S_710	0	0	0	0	0	0	0	0	24	12	188	0	0	8	0	0	65	0	0	0	0	0	0	0	0	0	0	0	0	0	0	0	0	0	0	Bacteria	Firmicutes	Bacilli	Brevibacillales	Brevibacillaceae	Brevibacillus	NA
ASV_16S_711	76	189	0	0	0	0	0	0	0	0	0	0	30	0	0	0	0	0	0	0	0	0	0	0	0	0	0	0	0	0	0	0	0	0	0	Bacteria	Bacteroidota	Bacteroidia	Sphingobacteriales	Sphingobacteriaceae	Nubsella	NA
ASV_16S_712	39	35	0	0	0	0	121	0	0	0	0	0	63	37	0	0	0	0	0	0	0	0	0	0	0	0	0	0	0	0	0	0	0	0	0	Bacteria	Proteobacteria	Alphaproteobacteria	Rhizobiales	Rhizobiales Incertae Sedis	Bauldia	NA
ASV_16S_713	0	0	0	0	0	0	0	0	0	292	0	0	0	0	0	0	0	0	0	0	0	0	0	0	0	0	0	0	0	0	0	0	0	0	0	Bacteria	Firmicutes	Clostridia	Lachnospirales	Lachnospiraceae	Mobilitalea	NA
ASV_16S_714	97	0	0	0	0	0	112	0	0	0	0	0	82	0	0	0	0	0	0	0	0	0	0	0	0	0	0	0	0	0	0	0	0	0	0	Bacteria	Proteobacteria	Alphaproteobacteria	Rhizobiales	Rhizobiaceae	Pseudaminobacter	NA
ASV_16S_715	49	50	0	0	0	0	69	32	0	0	0	0	59	32	0	0	0	0	0	0	0	0	0	0	0	0	0	0	0	0	0	0	0	0	0	Bacteria	Proteobacteria	Alphaproteobacteria	Rhizobiales	Rhizobiales Incertae Sedis	Bauldia	NA
ASV_16S_716	0	28	0	0	0	0	0	0	0	0	262	0	0	0	0	0	0	0	0	0	0	0	0	0	0	0	0	0	0	0	0	0	0	0	0	Bacteria	Actinobacteriota	Actinobacteria	NA	NA	NA	NA
ASV_16S_717	0	114	17	0	0	0	0	0	104	0	0	0	0	8	45	0	0	0	0	0	0	0	0	0	0	0	0	0	0	0	0	0	0	0	0	Bacteria	Proteobacteria	Gammaproteobacteria	Xanthomonadales	Xanthomonadaceae	Pseudoxanthomonas	suwonensis
ASV_16S_718	0	0	0	0	0	103	0	0	0	0	0	38	0	0	0	0	0	124	0	0	0	0	0	0	0	0	0	0	0	0	0	0	23	0	0	Bacteria	Firmicutes	Bacilli	Lactobacillales	Enterococcaceae	Enterococcus	NA
ASV_16S_719	34	65	0	0	0	0	162	0	0	0	0	0	25	0	0	0	0	0	0	0	0	0	0	0	0	0	0	0	0	0	0	0	0	0	0	Bacteria	Bacteroidota	Bacteroidia	Sphingobacteriales	Sphingobacteriaceae	Pedobacter	NA
ASV_16S_720	0	0	0	0	0	12	0	0	0	0	0	49	0	0	0	0	0	225	0	0	0	0	0	0	0	0	0	0	0	0	0	0	0	0	0	Bacteria	Bacteroidota	Bacteroidia	Bacteroidales	Tannerellaceae	Macellibacteroides	NA
ASV_16S_721	42	56	0	0	0	0	65	0	0	0	14	0	48	60	0	0	0	0	0	0	0	0	0	0	0	0	0	0	0	0	0	0	0	0	0	Bacteria	Proteobacteria	Gammaproteobacteria	Gammaproteobacteria Incertae Sedis	Unknown Family	Acidibacter	NA
ASV_16S_722	0	0	0	0	0	0	0	0	246	0	0	0	0	0	39	0	0	0	0	0	0	0	0	0	0	0	0	0	0	0	0	0	0	0	0	Bacteria	Proteobacteria	Alphaproteobacteria	Rhodobacterales	Rhodobacteraceae	Gemmobacter	NA
ASV_16S_723	56	131	15	0	0	0	29	0	53	0	0	0	0	0	0	0	0	0	0	0	0	0	0	0	0	0	0	0	0	0	0	0	0	0	0	Bacteria	Proteobacteria	Gammaproteobacteria	Burkholderiales	Methylophilaceae	UBA6140	NA
ASV_16S_724	0	0	0	0	0	0	0	0	0	0	0	0	284	0	0	0	0	0	0	0	0	0	0	0	0	0	0	0	0	0	0	0	0	0	0	Bacteria	Bacteroidota	Bacteroidia	Flavobacteriales	Crocinitomicaceae	Fluviicola	NA
ASV_16S_725	43	113	0	0	0	0	32	51	0	0	0	0	11	33	0	0	0	0	0	0	0	0	0	0	0	0	0	0	0	0	0	0	0	0	0	Bacteria	Bacteroidota	Bacteroidia	Chitinophagales	Chitinophagaceae	Chitinophaga	cymbidii
ASV_16S_726	0	49	0	0	0	0	0	0	206	0	0	0	0	0	28	0	0	0	0	0	0	0	0	0	0	0	0	0	0	0	0	0	0	0	0	Bacteria	Proteobacteria	Alphaproteobacteria	Rhizobiales	Rhizobiaceae	NA	NA
ASV_16S_727	0	0	0	0	0	0	0	0	0	0	188	0	0	15	0	0	80	0	0	0	0	0	0	0	0	0	0	0	0	0	0	0	0	0	0	Bacteria	Actinobacteriota	Actinobacteria	Streptosporangiales	Streptosporangiaceae	Thermopolyspora	flexuosa
ASV_16S_728	0	0	0	0	0	0	0	0	0	0	141	0	0	0	0	0	142	0	0	0	0	0	0	0	0	0	0	0	0	0	0	0	0	0	0	Bacteria	Firmicutes	Bacilli	Bacillales	Bacillaceae	NA	NA
ASV_16S_729	0	0	0	0	0	0	0	0	282	0	0	0	0	0	0	0	0	0	0	0	0	0	0	0	0	0	0	0	0	0	0	0	0	0	0	Bacteria	Firmicutes	Bacilli	Bacillales	Planococcaceae	NA	NA
ASV_16S_730	21	234	0	0	0	0	25	0	0	0	0	0	0	0	0	0	0	0	0	0	0	0	0	0	0	0	0	0	0	0	0	0	0	0	0	Bacteria	Bacteroidota	Bacteroidia	Flavobacteriales	Flavobacteriaceae	Flavobacterium	nitratireducens
ASV_16S_731	0	0	0	44	0	30	0	0	0	0	0	17	0	0	0	0	0	189	0	0	0	0	0	0	0	0	0	0	0	0	0	0	0	0	0	Bacteria	Firmicutes	Clostridia	Oscillospirales	Oscillospiraceae	Intestinimonas	NA
ASV_16S_732	42	39	0	0	0	0	49	19	0	0	45	0	30	34	0	0	21	0	0	0	0	0	0	0	0	0	0	0	0	0	0	0	0	0	0	Bacteria	Proteobacteria	Alphaproteobacteria	Rhizobiales	Rhizobiales Incertae Sedis	Bauldia	NA
ASV_16S_733	0	0	0	0	0	0	0	0	0	211	0	0	0	0	0	68	0	0	0	0	0	0	0	0	0	0	0	0	0	0	0	0	0	0	0	Bacteria	Bacteroidota	Bacteroidia	Bacteroidales	Bacteroidaceae	Bacteroides	NA
ASV_16S_734	0	278	0	0	0	0	0	0	0	0	0	0	0	0	0	0	0	0	0	0	0	0	0	0	0	0	0	0	0	0	0	0	0	0	0	Bacteria	Bacteroidota	Bacteroidia	Chitinophagales	Chitinophagaceae	Edaphobaculum	NA
ASV_16S_735	0	124	0	0	0	0	0	11	0	0	57	0	0	0	0	0	83	0	3	0	0	0	0	0	0	0	0	0	0	0	0	0	0	0	0	Bacteria	Bacteroidota	Bacteroidia	Chitinophagales	Chitinophagaceae	Taibaiella	NA
ASV_16S_736	0	36	0	0	0	0	21	0	0	0	0	0	10	16	0	0	0	0	16	25	0	0	0	115	0	0	0	0	0	23	0	0	0	16	0	Bacteria	Proteobacteria	Gammaproteobacteria	Burkholderiales	Alcaligenaceae	NA	NA
ASV_16S_737	128	12	0	0	0	0	105	5	0	0	0	0	26	0	0	0	0	0	0	0	0	0	0	0	0	0	0	0	0	0	0	0	0	0	0	Bacteria	Bacteroidota	Ignavibacteria	Ignavibacteriales	Ignavibacteriaceae	Ignavibacterium	NA
ASV_16S_738	0	86	0	0	0	0	60	0	0	0	0	0	56	71	0	0	0	0	0	0	0	0	0	0	0	0	0	0	0	0	0	0	0	0	0	Bacteria	Proteobacteria	Gammaproteobacteria	Steroidobacterales	Steroidobacteraceae	Steroidobacter	NA
ASV_16S_739	0	0	250	0	0	0	0	0	23	0	0	0	0	0	0	0	0	0	0	0	0	0	0	0	0	0	0	0	0	0	0	0	0	0	0	Bacteria	Bacteroidota	Bacteroidia	NA	NA	NA	NA
ASV_16S_740	57	67	0	0	0	0	49	10	0	0	7	0	40	42	0	0	0	0	0	0	0	0	0	0	0	0	0	0	0	0	0	0	0	0	0	Bacteria	Acidobacteriota	Acidobacteriae	Bryobacterales	Bryobacteraceae	Bryobacter	NA
ASV_16S_741	37	0	0	0	0	0	25	0	0	0	0	0	209	0	0	0	0	0	0	0	0	0	0	0	0	0	0	0	0	0	0	0	0	0	0	Bacteria	Bacteroidota	Bacteroidia	Chitinophagales	Chitinophagaceae	Terrimonas	NA
ASV_16S_742	9	262	0	0	0	0	0	0	0	0	0	0	0	0	0	0	0	0	0	0	0	0	0	0	0	0	0	0	0	0	0	0	0	0	0	Bacteria	Firmicutes	Bacilli	Acholeplasmatales	Acholeplasmataceae	Acholeplasma	NA
ASV_16S_743	0	0	0	0	0	0	0	0	271	0	0	0	0	0	0	0	0	0	0	0	0	0	0	0	0	0	0	0	0	0	0	0	0	0	0	Bacteria	Proteobacteria	Gammaproteobacteria	Xanthomonadales	Rhodanobacteraceae	Pseudofulvimonas	NA
ASV_16S_744	0	0	0	0	0	0	0	0	240	0	0	0	0	0	31	0	0	0	0	0	0	0	0	0	0	0	0	0	0	0	0	0	0	0	0	Bacteria	Proteobacteria	Alphaproteobacteria	Rhodobacterales	Rhodobacteraceae	Paracoccus	NA
ASV_16S_745	0	0	0	0	0	0	0	0	0	0	269	0	0	0	0	0	0	0	0	0	0	0	0	0	0	0	0	0	0	0	0	0	0	0	0	Bacteria	Cyanobacteria	Sericytochromatia	NA	NA	NA	NA
ASV_16S_746	0	0	0	0	0	0	0	0	17	0	167	0	0	0	0	0	0	0	0	0	45	39	0	0	0	0	0	0	0	0	0	0	0	0	0	Bacteria	Proteobacteria	Alphaproteobacteria	Rhizobiales	Rhizobiaceae	Ochrobactrum	NA
ASV_16S_747	0	0	0	0	0	0	0	0	0	0	0	0	0	0	0	0	0	0	0	0	256	0	0	0	0	0	11	0	0	0	0	0	0	0	0	Bacteria	Firmicutes	Bacilli	Bacillales	Planococcaceae	Rummeliibacillus	NA
ASV_16S_748	43	223	0	0	0	0	0	0	0	0	0	0	0	0	0	0	0	0	0	0	0	0	0	0	0	0	0	0	0	0	0	0	0	0	0	Bacteria	Proteobacteria	Gammaproteobacteria	Burkholderiales	Comamonadaceae	Hylemonella	NA
ASV_16S_749	36	82	0	0	0	0	47	23	10	0	0	0	28	40	0	0	0	0	0	0	0	0	0	0	0	0	0	0	0	0	0	0	0	0	0	Bacteria	Proteobacteria	Alphaproteobacteria	Caulobacterales	Caulobacteraceae	NA	NA
ASV_16S_750	16	160	0	0	0	0	30	0	0	0	0	0	16	44	0	0	0	0	0	0	0	0	0	0	0	0	0	0	0	0	0	0	0	0	0	Bacteria	Gemmatimonadota	Gemmatimonadetes	Gemmatimonadales	Gemmatimonadaceae	Gemmatimonas	NA
ASV_16S_751	49	147	0	0	0	0	27	0	0	0	0	0	20	22	0	0	0	0	0	0	0	0	0	0	0	0	0	0	0	0	0	0	0	0	0	Bacteria	Verrucomicrobiota	Verrucomicrobiae	Pedosphaerales	Pedosphaeraceae	DEV008	NA
ASV_16S_752	0	0	25	0	0	0	0	0	226	0	0	0	0	0	12	0	0	0	0	0	0	0	0	0	0	0	0	0	0	0	0	0	0	0	0	Bacteria	Bacteroidota	Bacteroidia	Chitinophagales	Chitinophagaceae	Flavitalea	NA
ASV_16S_753	0	0	0	0	0	0	0	0	262	0	0	0	0	0	0	0	0	0	0	0	0	0	0	0	0	0	0	0	0	0	0	0	0	0	0	Bacteria	Bdellovibrionota	Bdellovibrionia	Bacteriovoracales	Bacteriovoracaceae	Peredibacter	NA
ASV_16S_754	6	0	0	0	0	0	28	0	0	0	0	0	227	0	0	0	0	0	0	0	0	0	0	0	0	0	0	0	0	0	0	0	0	0	0	Bacteria	Proteobacteria	Alphaproteobacteria	NA	NA	NA	NA
ASV_16S_755	0	0	21	0	0	0	0	0	226	0	0	0	0	0	13	0	0	0	0	0	0	0	0	0	0	0	0	0	0	0	0	0	0	0	0	Bacteria	Bacteroidota	Bacteroidia	Flavobacteriales	Flavobacteriaceae	Arenibacter	NA
ASV_16S_756	91	55	0	0	0	0	83	0	0	0	0	0	30	0	0	0	0	0	0	0	0	0	0	0	0	0	0	0	0	0	0	0	0	0	0	Bacteria	Bacteroidota	Bacteroidia	Chitinophagales	Chitinophagaceae	NA	NA
ASV_16S_757	53	135	0	0	0	0	58	0	0	0	0	0	12	0	0	0	0	0	0	0	0	0	0	0	0	0	0	0	0	0	0	0	0	0	0	Bacteria	Proteobacteria	Gammaproteobacteria	Burkholderiales	Alcaligenaceae	NA	NA
ASV_16S_758	47	40	0	0	0	0	70	23	0	0	0	0	51	27	0	0	0	0	0	0	0	0	0	0	0	0	0	0	0	0	0	0	0	0	0	Bacteria	Proteobacteria	Alphaproteobacteria	Rhizobiales	Xanthobacteraceae	NA	NA
ASV_16S_759	0	258	0	0	0	0	0	0	0	0	0	0	0	0	0	0	0	0	0	0	0	0	0	0	0	0	0	0	0	0	0	0	0	0	0	Bacteria	Proteobacteria	Gammaproteobacteria	Pseudomonadales	Pseudomonadaceae	Pseudomonas	NA
ASV_16S_760	0	0	204	0	0	0	0	0	54	0	0	0	0	0	0	0	0	0	0	0	0	0	0	0	0	0	0	0	0	0	0	0	0	0	0	Bacteria	Proteobacteria	Gammaproteobacteria	Enterobacterales	Alteromonadaceae	Alishewanella	NA
ASV_16S_761	0	0	53	0	0	0	0	0	143	0	0	0	0	0	62	0	0	0	0	0	0	0	0	0	0	0	0	0	0	0	0	0	0	0	0	Bacteria	Myxococcota	Polyangia	Haliangiales	Haliangiaceae	Haliangium	NA
ASV_16S_762	0	0	0	132	0	0	0	0	0	126	0	0	0	0	0	0	0	0	0	0	0	0	0	0	0	0	0	0	0	0	0	0	0	0	0	Bacteria	Bacteroidota	Bacteroidia	Bacteroidales	Paludibacteraceae	NA	NA
ASV_16S_763	0	0	0	0	0	89	0	0	0	0	0	62	0	0	0	0	0	107	0	0	0	0	0	0	0	0	0	0	0	0	0	0	0	0	0	Bacteria	Bacteroidota	Bacteroidia	Bacteroidales	Tannerellaceae	Macellibacteroides	NA
ASV_16S_764	86	0	0	0	0	0	114	0	0	0	0	0	56	0	0	0	0	0	0	0	0	0	0	0	0	0	0	0	0	0	0	0	0	0	0	Bacteria	Proteobacteria	Gammaproteobacteria	Diplorickettsiales	Diplorickettsiaceae	NA	NA
ASV_16S_765	26	34	0	0	0	0	31	41	0	0	40	0	0	84	0	0	0	0	0	0	0	0	0	0	0	0	0	0	0	0	0	0	0	0	0	Bacteria	Proteobacteria	Alphaproteobacteria	Rhizobiales	Beijerinckiaceae	Bosea	NA
ASV_16S_766	0	102	0	0	0	0	0	20	0	0	110	0	0	0	0	0	24	0	0	0	0	0	0	0	0	0	0	0	0	0	0	0	0	0	0	Bacteria	Bacteroidota	Bacteroidia	Sphingobacteriales	Sphingobacteriaceae	Pedobacter	NA
ASV_16S_767	0	50	0	0	0	0	0	0	0	0	131	0	0	0	0	0	74	0	0	0	0	0	0	0	0	0	0	0	0	0	0	0	0	0	0	Bacteria	Proteobacteria	Alphaproteobacteria	Acetobacterales	Acetobacteraceae	Roseomonas	NA
ASV_16S_768	0	0	0	0	0	0	0	0	59	196	0	0	0	0	0	0	0	0	0	0	0	0	0	0	0	0	0	0	0	0	0	0	0	0	0	Bacteria	Firmicutes	Clostridia	Peptostreptococcales-Tissierellales	Peptostreptococcaceae	Acetoanaerobium	NA
ASV_16S_769	0	0	0	0	0	0	40	20	0	0	90	0	39	32	0	0	33	0	0	0	0	0	0	0	0	0	0	0	0	0	0	0	0	0	0	Bacteria	Actinobacteriota	Actinobacteria	Corynebacteriales	Mycobacteriaceae	Mycobacterium	NA
ASV_16S_770	0	0	32	0	0	0	0	0	221	0	0	0	0	0	0	0	0	0	0	0	0	0	0	0	0	0	0	0	0	0	0	0	0	0	0	Bacteria	Bacteroidota	Bacteroidia	Chitinophagales	Chitinophagaceae	Edaphobaculum	NA
ASV_16S_771	0	0	0	0	0	0	0	0	0	10	182	0	0	20	0	0	41	0	0	0	0	0	0	0	0	0	0	0	0	0	0	0	0	0	0	Bacteria	Firmicutes	Symbiobacteriia	Symbiobacteriales	Symbiobacteraceae	Symbiobacterium	NA
ASV_16S_772	163	4	0	0	0	0	51	0	0	0	0	0	25	9	0	0	0	0	0	0	0	0	0	0	0	0	0	0	0	0	0	0	0	0	0	Bacteria	Bacteroidota	Bacteroidia	Chitinophagales	Chitinophagaceae	NA	NA
ASV_16S_773	143	0	0	0	0	0	84	0	0	0	0	0	23	0	0	0	0	0	0	0	0	0	0	0	0	0	0	0	0	0	0	0	0	0	0	Bacteria	Cyanobacteria	Sericytochromatia	NA	NA	NA	NA
ASV_16S_774	0	32	0	0	0	0	0	0	0	0	140	0	0	0	0	0	78	0	0	0	0	0	0	0	0	0	0	0	0	0	0	0	0	0	0	Bacteria	Proteobacteria	Alphaproteobacteria	Rhizobiales	Rhizobiaceae	NA	NA
ASV_16S_775	0	0	0	0	0	0	0	0	0	249	0	0	0	0	0	0	0	0	0	0	0	0	0	0	0	0	0	0	0	0	0	0	0	0	0	Bacteria	Firmicutes	Clostridia	Oscillospirales	UCG-010	NA	NA
ASV_16S_776	53	47	0	0	0	0	84	0	0	0	0	0	46	18	0	0	0	0	0	0	0	0	0	0	0	0	0	0	0	0	0	0	0	0	0	Bacteria	Proteobacteria	Gammaproteobacteria	CCD24	NA	NA	NA
ASV_16S_777	0	51	0	0	0	0	0	0	0	0	0	0	99	98	0	0	0	0	0	0	0	0	0	0	0	0	0	0	0	0	0	0	0	0	0	Bacteria	Proteobacteria	Alphaproteobacteria	Rhizobiales	Rhizobiaceae	NA	NA
ASV_16S_778	16	49	0	0	0	0	0	0	16	0	58	0	20	61	0	0	26	0	0	0	0	0	0	0	0	0	0	0	0	0	0	0	0	0	0	Bacteria	Firmicutes	Bacilli	Paenibacillales	Paenibacillaceae	Paenibacillus	NA
ASV_16S_779	34	121	0	0	0	0	52	0	0	0	0	0	38	0	0	0	0	0	0	0	0	0	0	0	0	0	0	0	0	0	0	0	0	0	0	Bacteria	Proteobacteria	Alphaproteobacteria	Parvibaculales	Parvibaculaceae	Parvibaculum	NA
ASV_16S_780	0	0	0	0	0	0	0	0	0	0	245	0	0	0	0	0	0	0	0	0	0	0	0	0	0	0	0	0	0	0	0	0	0	0	0	Bacteria	Proteobacteria	Alphaproteobacteria	Rhizobiales	Rhizobiaceae	Pseudochrobactrum	NA
ASV_16S_781	0	0	0	0	0	0	0	0	0	0	0	0	0	0	0	0	0	245	0	0	0	0	0	0	0	0	0	0	0	0	0	0	0	0	0	Bacteria	Bacteroidota	Bacteroidia	Bacteroidales	Tannerellaceae	Macellibacteroides	NA
ASV_16S_782	0	0	0	0	0	0	0	0	244	0	0	0	0	0	0	0	0	0	0	0	0	0	0	0	0	0	0	0	0	0	0	0	0	0	0	Bacteria	Proteobacteria	Alphaproteobacteria	Rhizobiales	Rhizobiaceae	Aminobacter	NA
ASV_16S_783	0	0	0	0	0	0	0	0	107	0	0	0	0	0	75	0	0	0	0	0	32	0	0	0	0	0	0	0	0	0	0	0	30	0	0	Bacteria	Proteobacteria	Alphaproteobacteria	Rhizobiales	Devosiaceae	Devosia	NA
ASV_16S_784	0	17	88	38	64	0	0	0	36	0	0	0	0	0	0	0	0	0	0	0	0	0	0	0	0	0	0	0	0	0	0	0	0	0	0	Bacteria	Proteobacteria	Gammaproteobacteria	Burkholderiales	Rhodocyclaceae	Thauera	NA
ASV_16S_785	0	0	0	0	0	0	0	0	0	0	139	0	0	0	0	0	104	0	0	0	0	0	0	0	0	0	0	0	0	0	0	0	0	0	0	Bacteria	Firmicutes	Bacilli	Bacillales	Bacillaceae	Bacillus	NA
ASV_16S_786	0	0	0	0	0	0	0	0	0	0	0	38	0	0	0	0	0	204	0	0	0	0	0	0	0	0	0	0	0	0	0	0	0	0	0	Bacteria	Firmicutes	Clostridia	Clostridiales	Clostridiaceae	Clostridium sensu stricto 14	NA
ASV_16S_787	0	0	0	0	0	0	0	0	0	0	0	0	0	0	0	0	0	242	0	0	0	0	0	0	0	0	0	0	0	0	0	0	0	0	0	Bacteria	Proteobacteria	Gammaproteobacteria	Burkholderiales	Comamonadaceae	Comamonas	NA
ASV_16S_788	0	0	0	0	0	0	0	0	0	0	160	0	0	0	0	0	81	0	0	0	0	0	0	0	0	0	0	0	0	0	0	0	0	0	0	Bacteria	Firmicutes	Bacilli	Bacillales	Bacillaceae	Ureibacillus	thermosphaericus
ASV_16S_789	11	123	0	0	0	0	0	0	0	0	71	0	0	35	0	0	0	0	0	0	0	0	0	0	0	0	0	0	0	0	0	0	0	0	0	Bacteria	Proteobacteria	Gammaproteobacteria	Xanthomonadales	Rhodanobacteraceae	Rhodanobacter	NA
ASV_16S_790	0	0	0	0	23	0	0	0	78	0	109	0	0	0	0	0	30	0	0	0	0	0	0	0	0	0	0	0	0	0	0	0	0	0	0	Bacteria	Proteobacteria	Alphaproteobacteria	Rhizobiales	Devosiaceae	NA	NA
ASV_16S_791	0	0	0	239	0	0	0	0	0	0	0	0	0	0	0	0	0	0	0	0	0	0	0	0	0	0	0	0	0	0	0	0	0	0	0	Bacteria	Firmicutes	Clostridia	Clostridia vadinBB60 group	NA	NA	NA
ASV_16S_792	0	0	0	0	201	0	0	0	0	0	0	0	0	0	0	0	38	0	0	0	0	0	0	0	0	0	0	0	0	0	0	0	0	0	0	Bacteria	Bacteroidota	Bacteroidia	Cytophagales	Cyclobacteriaceae	Algoriphagus	terrigena
ASV_16S_793	119	28	0	0	0	0	78	0	0	0	0	0	13	0	0	0	0	0	0	0	0	0	0	0	0	0	0	0	0	0	0	0	0	0	0	Bacteria	Proteobacteria	Alphaproteobacteria	Micropepsales	Micropepsaceae	NA	NA
ASV_16S_794	32	51	0	0	0	0	55	0	0	0	10	0	36	53	0	0	0	0	0	0	0	0	0	0	0	0	0	0	0	0	0	0	0	0	0	Bacteria	Bacteroidota	Bacteroidia	Chitinophagales	Chitinophagaceae	Dinghuibacter	NA
ASV_16S_795	0	0	0	58	0	59	0	0	0	48	0	47	0	0	0	0	0	25	0	0	0	0	0	0	0	0	0	0	0	0	0	0	0	0	0	Bacteria	Bacteroidota	Bacteroidia	Bacteroidales	Paludibacteraceae	NA	NA
ASV_16S_796	94	31	0	0	0	0	0	32	0	0	0	0	0	70	0	0	0	0	0	0	0	9	0	0	0	0	0	0	0	0	0	0	0	0	0	Bacteria	Bacteroidota	Bacteroidia	Chitinophagales	Chitinophagaceae	Terrimonas	NA
ASV_16S_797	0	0	0	0	0	15	0	0	0	0	0	42	0	0	0	0	0	178	0	0	0	0	0	0	0	0	0	0	0	0	0	0	0	0	0	Bacteria	Bacteroidota	Bacteroidia	Bacteroidales	NA	NA	NA
ASV_16S_798	0	0	0	0	0	0	0	0	0	0	0	0	0	0	0	0	0	0	19	15	70	0	0	0	0	0	0	0	0	34	0	3	77	0	17	Bacteria	Firmicutes	Bacilli	Paenibacillales	Paenibacillaceae	Paenibacillus	NA
ASV_16S_799	12	15	0	0	0	0	17	0	0	0	81	0	23	61	0	0	25	0	0	0	0	0	0	0	0	0	0	0	0	0	0	0	0	0	0	Bacteria	Actinobacteriota	Actinobacteria	Streptosporangiales	Thermomonosporaceae	Actinomadura	NA
ASV_16S_800	0	33	0	0	0	0	71	0	0	0	42	0	0	87	0	0	0	0	0	0	0	0	0	0	0	0	0	0	0	0	0	0	0	0	0	Bacteria	Proteobacteria	Alphaproteobacteria	Rhizobiales	Hyphomicrobiaceae	NA	NA
ASV_16S_801	0	0	0	51	0	48	0	0	0	84	0	0	0	0	0	26	0	24	0	0	0	0	0	0	0	0	0	0	0	0	0	0	0	0	0	Bacteria	Bacteroidota	Bacteroidia	Bacteroidales	Paludibacteraceae	Paludibacter	NA
ASV_16S_802	0	0	0	27	0	0	0	0	0	113	0	0	0	0	0	39	0	54	0	0	0	0	0	0	0	0	0	0	0	0	0	0	0	0	0	Bacteria	Bacteroidota	Bacteroidia	Bacteroidales	Dysgonomonadaceae	NA	NA
ASV_16S_803	41	82	0	0	0	0	52	14	0	0	0	0	31	12	0	0	0	0	0	0	0	0	0	0	0	0	0	0	0	0	0	0	0	0	0	Bacteria	Bacteroidota	Bacteroidia	Sphingobacteriales	Sphingobacteriaceae	Mucilaginibacter	NA
ASV_16S_804	11	41	0	0	0	0	38	29	0	0	0	0	41	72	0	0	0	0	0	0	0	0	0	0	0	0	0	0	0	0	0	0	0	0	0	Bacteria	Proteobacteria	Alphaproteobacteria	Rhizobiales	D05-2	NA	NA
ASV_16S_805	0	232	0	0	0	0	0	0	0	0	0	0	0	0	0	0	0	0	0	0	0	0	0	0	0	0	0	0	0	0	0	0	0	0	0	Bacteria	Bacteroidota	Bacteroidia	Flavobacteriales	Flavobacteriaceae	Flavobacterium	NA
ASV_16S_806	0	0	0	25	0	0	0	0	20	164	0	0	0	0	0	23	0	0	0	0	0	0	0	0	0	0	0	0	0	0	0	0	0	0	0	Bacteria	Firmicutes	Bacilli	Acholeplasmatales	Acholeplasmataceae	Acholeplasma	brassicae
ASV_16S_807	0	0	0	8	0	0	0	0	0	0	23	0	0	0	0	0	201	0	0	0	0	0	0	0	0	0	0	0	0	0	0	0	0	0	0	Bacteria	Firmicutes	Bacilli	Brevibacillales	Brevibacillaceae	Brevibacillus	fluminis
ASV_16S_808	0	0	0	0	0	0	0	0	0	0	174	0	0	16	0	0	42	0	0	0	0	0	0	0	0	0	0	0	0	0	0	0	0	0	0	Bacteria	Proteobacteria	Alphaproteobacteria	Rhizobiales	Beijerinckiaceae	Microvirga	NA
ASV_16S_809	0	231	0	0	0	0	0	0	0	0	0	0	0	0	0	0	0	0	0	0	0	0	0	0	0	0	0	0	0	0	0	0	0	0	0	Bacteria	Bacteroidota	Bacteroidia	Sphingobacteriales	Sphingobacteriaceae	Pedobacter	NA
ASV_16S_810	0	0	61	0	0	0	0	0	170	0	0	0	0	0	0	0	0	0	0	0	0	0	0	0	0	0	0	0	0	0	0	0	0	0	0	Bacteria	Proteobacteria	Alphaproteobacteria	Caulobacterales	Caulobacteraceae	Brevundimonas	halotolerans
ASV_16S_811	0	0	11	0	0	0	0	0	205	0	0	0	0	0	15	0	0	0	0	0	0	0	0	0	0	0	0	0	0	0	0	0	0	0	0	Bacteria	Proteobacteria	Gammaproteobacteria	Xanthomonadales	Rhodanobacteraceae	Pseudofulvimonas	NA
ASV_16S_812	26	41	0	0	0	0	54	24	0	0	0	0	43	42	0	0	0	0	0	0	0	0	0	0	0	0	0	0	0	0	0	0	0	0	0	Bacteria	Proteobacteria	Alphaproteobacteria	Rhizobiales	Rhizobiales Incertae Sedis	Bauldia	NA
ASV_16S_813	0	16	0	0	0	0	21	19	0	0	0	0	29	45	0	0	0	0	26	46	0	0	0	14	0	0	0	0	0	0	0	14	0	0	0	Bacteria	Proteobacteria	Alphaproteobacteria	Rhizobiales	Xanthobacteraceae	Afipia	NA
ASV_16S_814	56	33	0	0	0	0	40	30	0	0	0	0	35	35	0	0	0	0	0	0	0	0	0	0	0	0	0	0	0	0	0	0	0	0	0	Bacteria	Proteobacteria	Alphaproteobacteria	Rhizobiales	Rhizobiales Incertae Sedis	Bauldia	NA
ASV_16S_815	36	81	0	0	0	0	33	17	0	0	11	0	39	0	0	0	10	0	0	0	0	0	0	0	0	0	0	0	0	0	0	0	0	0	0	Bacteria	Bacteroidota	Bacteroidia	Sphingobacteriales	Sphingobacteriaceae	Pedobacter	NA
ASV_16S_816	0	163	0	0	0	0	0	0	0	0	0	0	0	64	0	0	0	0	0	0	0	0	0	0	0	0	0	0	0	0	0	0	0	0	0	Bacteria	Proteobacteria	Gammaproteobacteria	Xanthomonadales	Rhodanobacteraceae	Rhodanobacter	NA
ASV_16S_817	0	0	0	79	0	0	0	0	0	148	0	0	0	0	0	0	0	0	0	0	0	0	0	0	0	0	0	0	0	0	0	0	0	0	0	Bacteria	Firmicutes	Clostridia	Oscillospirales	UCG-010	NA	NA
ASV_16S_818	0	3	0	0	0	0	0	0	8	0	149	0	0	6	0	0	60	0	0	0	0	0	0	0	0	0	0	0	0	0	0	0	0	0	0	Bacteria	Proteobacteria	Alphaproteobacteria	Rickettsiales	Mitochondria	NA	NA
ASV_16S_819	0	0	0	0	0	0	0	0	19	0	161	0	0	0	0	0	46	0	0	0	0	0	0	0	0	0	0	0	0	0	0	0	0	0	0	Bacteria	Proteobacteria	Alphaproteobacteria	Rhizobiales	Beijerinckiaceae	Chelatococcus	NA
ASV_16S_820	26	25	0	0	0	0	56	0	0	0	0	0	60	58	0	0	0	0	0	0	0	0	0	0	0	0	0	0	0	0	0	0	0	0	0	Bacteria	Actinobacteriota	Actinobacteria	Propionibacteriales	Nocardioidaceae	Nocardioides	NA
ASV_16S_821	57	74	0	0	0	0	40	9	0	0	0	0	0	44	0	0	0	0	0	0	0	0	0	0	0	0	0	0	0	0	0	0	0	0	0	Bacteria	Proteobacteria	Gammaproteobacteria	Burkholderiales	TRA3-20	NA	NA
ASV_16S_822	42	39	0	0	0	0	33	23	0	0	13	0	24	50	0	0	0	0	0	0	0	0	0	0	0	0	0	0	0	0	0	0	0	0	0	Bacteria	Proteobacteria	Gammaproteobacteria	Diplorickettsiales	Diplorickettsiaceae	Aquicella	NA
ASV_16S_823	0	0	0	0	0	0	0	0	0	0	0	0	0	0	0	224	0	0	0	0	0	0	0	0	0	0	0	0	0	0	0	0	0	0	0	Bacteria	Firmicutes	Clostridia	Peptostreptococcales-Tissierellales	Sedimentibacteraceae	Sedimentibacter	NA
ASV_16S_824	0	73	0	0	0	0	51	40	0	0	0	0	0	49	0	0	0	0	0	0	0	0	0	0	0	0	0	0	0	0	10	0	0	0	0	Bacteria	Actinobacteriota	Actinobacteria	Propionibacteriales	Nocardioidaceae	Nocardioides	NA
ASV_16S_825	0	0	0	0	0	0	0	0	0	0	0	0	0	0	0	223	0	0	0	0	0	0	0	0	0	0	0	0	0	0	0	0	0	0	0	Bacteria	Firmicutes	Clostridia	Peptostreptococcales-Tissierellales	Sedimentibacteraceae	Sedimentibacter	NA
ASV_16S_826	115	18	0	0	0	0	43	0	0	0	0	0	46	0	0	0	0	0	0	0	0	0	0	0	0	0	0	0	0	0	0	0	0	0	0	Bacteria	Bacteroidota	Bacteroidia	Chitinophagales	Chitinophagaceae	NA	NA
ASV_16S_827	23	25	0	0	0	0	30	0	0	0	0	0	60	39	0	0	45	0	0	0	0	0	0	0	0	0	0	0	0	0	0	0	0	0	0	Bacteria	Actinobacteriota	Thermoleophilia	Solirubrobacterales	67-14	NA	NA
ASV_16S_828	0	183	0	0	0	0	0	0	39	0	0	0	0	0	0	0	0	0	0	0	0	0	0	0	0	0	0	0	0	0	0	0	0	0	0	Bacteria	Proteobacteria	Alphaproteobacteria	Rhizobiales	Rhizobiaceae	Allorhizobium-Neorhizobium-Pararhizobium-Rhizobium	NA
ASV_16S_829	0	0	0	0	0	0	215	0	0	0	0	0	7	0	0	0	0	0	0	0	0	0	0	0	0	0	0	0	0	0	0	0	0	0	0	Bacteria	Bacteroidota	Bacteroidia	NA	NA	NA	NA
ASV_16S_830	0	0	0	0	0	0	0	0	3	0	0	0	0	0	219	0	0	0	0	0	0	0	0	0	0	0	0	0	0	0	0	0	0	0	0	Bacteria	Bacteroidota	Bacteroidia	Chitinophagales	Saprospiraceae	NA	NA
ASV_16S_831	0	221	0	0	0	0	0	0	0	0	0	0	0	0	0	0	0	0	0	0	0	0	0	0	0	0	0	0	0	0	0	0	0	0	0	Bacteria	Proteobacteria	Gammaproteobacteria	Burkholderiales	Comamonadaceae	Ramlibacter	NA
ASV_16S_832	0	0	0	0	0	0	0	0	0	98	0	0	0	0	0	0	0	123	0	0	0	0	0	0	0	0	0	0	0	0	0	0	0	0	0	Bacteria	Firmicutes	Clostridia	Clostridiales	Clostridiaceae	Proteiniclasticum	ruminis
ASV_16S_833	24	196	0	0	0	0	0	0	0	0	0	0	0	0	0	0	0	0	0	0	0	0	0	0	0	0	0	0	0	0	0	0	0	0	0	Bacteria	Proteobacteria	Gammaproteobacteria	Burkholderiales	Methylophilaceae	Methylobacillus	NA
ASV_16S_834	22	29	0	0	0	0	0	0	0	0	0	0	169	0	0	0	0	0	0	0	0	0	0	0	0	0	0	0	0	0	0	0	0	0	0	Bacteria	Proteobacteria	Gammaproteobacteria	Diplorickettsiales	Diplorickettsiaceae	Aquicella	NA
ASV_16S_835	0	0	0	68	0	0	0	0	0	152	0	0	0	0	0	0	0	0	0	0	0	0	0	0	0	0	0	0	0	0	0	0	0	0	0	Bacteria	Firmicutes	Clostridia	Monoglobales	Monoglobaceae	Monoglobus	NA
ASV_16S_836	0	0	0	0	0	0	0	0	0	0	220	0	0	0	0	0	0	0	0	0	0	0	0	0	0	0	0	0	0	0	0	0	0	0	0	Bacteria	Actinobacteriota	Actinobacteria	Micrococcales	Microbacteriaceae	Leucobacter	NA
ASV_16S_837	0	0	0	0	0	0	0	0	0	0	105	0	0	0	0	0	115	0	0	0	0	0	0	0	0	0	0	0	0	0	0	0	0	0	0	Bacteria	Firmicutes	Bacilli	Bacillales	Bacillaceae	NA	NA
ASV_16S_838	0	0	0	0	0	0	0	0	0	0	0	220	0	0	0	0	0	0	0	0	0	0	0	0	0	0	0	0	0	0	0	0	0	0	0	Bacteria	Bacteroidota	Bacteroidia	Bacteroidales	Bacteroidaceae	Bacteroides	NA
ASV_16S_839	0	0	0	0	0	0	0	0	0	0	0	0	0	0	220	0	0	0	0	0	0	0	0	0	0	0	0	0	0	0	0	0	0	0	0	Bacteria	Proteobacteria	Gammaproteobacteria	Pseudomonadales	Cellvibrionaceae	NA	NA
ASV_16S_840	34	50	0	0	0	0	43	0	0	0	15	0	34	43	0	0	0	0	0	0	0	0	0	0	0	0	0	0	0	0	0	0	0	0	0	Bacteria	Bacteroidota	Bacteroidia	Chitinophagales	Chitinophagaceae	Puia	NA
ASV_16S_841	0	0	20	22	0	0	0	0	177	0	0	0	0	0	0	0	0	0	0	0	0	0	0	0	0	0	0	0	0	0	0	0	0	0	0	Bacteria	Actinobacteriota	Actinobacteria	Micrococcales	Microbacteriaceae	Leucobacter	NA
ASV_16S_842	37	61	0	0	0	0	52	6	0	0	10	0	8	44	0	0	0	0	0	0	0	0	0	0	0	0	0	0	0	0	0	0	0	0	0	Bacteria	Bacteroidota	Bacteroidia	Flavobacteriales	Flavobacteriaceae	Vitellibacter	NA
ASV_16S_843	0	0	32	0	22	0	0	0	139	0	0	0	0	0	25	0	0	0	0	0	0	0	0	0	0	0	0	0	0	0	0	0	0	0	0	Bacteria	Proteobacteria	Alphaproteobacteria	Rhodobacterales	Rhodobacteraceae	NA	NA
ASV_16S_844	0	0	0	0	0	0	0	0	58	0	95	0	0	0	21	0	44	0	0	0	0	0	0	0	0	0	0	0	0	0	0	0	0	0	0	Bacteria	Actinobacteriota	Thermoleophilia	Solirubrobacterales	67-14	NA	NA
ASV_16S_845	0	0	0	0	0	0	0	0	0	0	218	0	0	0	0	0	0	0	0	0	0	0	0	0	0	0	0	0	0	0	0	0	0	0	0	Bacteria	Firmicutes	Bacilli	Bacillales	Bacillaceae	Bacillus	NA
ASV_16S_846	0	159	0	0	0	0	0	27	0	0	0	0	31	0	0	0	0	0	0	0	0	0	0	0	0	0	0	0	0	0	0	0	0	0	0	Bacteria	Bacteroidota	Bacteroidia	Chitinophagales	Chitinophagaceae	Puia	NA
ASV_16S_847	214	0	0	0	0	0	0	0	0	0	0	0	0	0	0	0	0	0	0	0	0	0	0	0	0	0	0	0	0	0	0	0	0	0	0	Bacteria	Proteobacteria	Gammaproteobacteria	Burkholderiales	Nitrosomonadaceae	Nitrosomonas	NA
ASV_16S_848	62	95	0	0	0	0	25	0	0	0	0	0	19	13	0	0	0	0	0	0	0	0	0	0	0	0	0	0	0	0	0	0	0	0	0	Bacteria	Proteobacteria	Gammaproteobacteria	PLTA13	NA	NA	NA
ASV_16S_849	0	49	0	0	138	27	0	0	0	0	0	0	0	0	0	0	0	0	0	0	0	0	0	0	0	0	0	0	0	0	0	0	0	0	0	Bacteria	Proteobacteria	Gammaproteobacteria	Burkholderiales	Comamonadaceae	NA	NA
ASV_16S_850	0	27	0	0	21	0	0	0	148	0	18	0	0	0	0	0	0	0	0	0	0	0	0	0	0	0	0	0	0	0	0	0	0	0	0	Bacteria	Proteobacteria	Alphaproteobacteria	Rhodobacterales	Rhodobacteraceae	Defluviimonas	NA
ASV_16S_851	28	87	0	0	0	0	24	0	0	0	12	0	28	34	0	0	0	0	0	0	0	0	0	0	0	0	0	0	0	0	0	0	0	0	0	Bacteria	Actinobacteriota	Actinobacteria	Pseudonocardiales	Pseudonocardiaceae	Amycolatopsis	NA
ASV_16S_852	0	0	0	0	0	0	0	0	0	0	0	0	0	0	0	0	0	0	42	30	0	0	0	19	0	122	0	0	0	0	0	0	0	0	0	Bacteria	Proteobacteria	Alphaproteobacteria	Rhizobiales	Hyphomicrobiaceae	Hyphomicrobium	NA
ASV_16S_853	19	0	0	0	0	0	34	0	0	0	0	0	19	21	0	0	0	0	0	0	0	15	0	13	15	0	0	21	0	0	0	36	0	19	0	Bacteria	Proteobacteria	Alphaproteobacteria	Rhizobiales	Devosiaceae	Youhaiella	NA
ASV_16S_854	0	212	0	0	0	0	0	0	0	0	0	0	0	0	0	0	0	0	0	0	0	0	0	0	0	0	0	0	0	0	0	0	0	0	0	Bacteria	Proteobacteria	Gammaproteobacteria	Burkholderiales	Nitrosomonadaceae	Nitrosomonas	NA
ASV_16S_855	0	0	61	0	0	0	0	0	133	0	0	0	0	0	18	0	0	0	0	0	0	0	0	0	0	0	0	0	0	0	0	0	0	0	0	Bacteria	Proteobacteria	Alphaproteobacteria	Rhizobiales	Rhizobiaceae	Aquamicrobium	NA
ASV_16S_856	0	0	0	0	0	0	0	0	0	212	0	0	0	0	0	0	0	0	0	0	0	0	0	0	0	0	0	0	0	0	0	0	0	0	0	Bacteria	Bacteroidota	Bacteroidia	Bacteroidales	Bacteroidaceae	Bacteroides	NA
ASV_16S_857	41	63	0	0	46	0	18	0	0	0	25	0	18	0	0	0	0	0	0	0	0	0	0	0	0	0	0	0	0	0	0	0	0	0	0	Bacteria	Bacteroidota	Bacteroidia	Chitinophagales	Chitinophagaceae	Terrimonas	rubra
ASV_16S_858	38	16	0	0	0	0	60	0	0	0	0	0	49	48	0	0	0	0	0	0	0	0	0	0	0	0	0	0	0	0	0	0	0	0	0	Bacteria	Proteobacteria	Alphaproteobacteria	Rhizobiales	Hyphomicrobiaceae	Hyphomicrobium	NA
ASV_16S_859	106	4	0	0	0	0	94	0	0	0	0	0	6	0	0	0	0	0	0	0	0	0	0	0	0	0	0	0	0	0	0	0	0	0	0	Bacteria	Bacteroidota	Bacteroidia	Chitinophagales	NA	NA	NA
ASV_16S_860	0	79	0	0	0	0	34	0	0	0	0	0	0	97	0	0	0	0	0	0	0	0	0	0	0	0	0	0	0	0	0	0	0	0	0	Bacteria	Proteobacteria	Alphaproteobacteria	Rhizobiales	Rhizobiaceae	NA	NA
ASV_16S_861	0	0	0	153	0	0	0	0	0	56	0	0	0	0	0	0	0	0	0	0	0	0	0	0	0	0	0	0	0	0	0	0	0	0	0	Bacteria	Bacteroidota	Bacteroidia	Bacteroidales	Prolixibacteraceae	Roseimarinus	NA
ASV_16S_862	147	0	0	0	0	0	0	0	0	0	0	0	61	0	0	0	0	0	0	0	0	0	0	0	0	0	0	0	0	0	0	0	0	0	0	Bacteria	Abditibacteriota	Abditibacteria	Abditibacteriales	Abditibacteriaceae	Abditibacterium	NA
ASV_16S_863	0	0	0	70	0	0	0	0	0	62	0	0	0	0	0	11	0	65	0	0	0	0	0	0	0	0	0	0	0	0	0	0	0	0	0	Bacteria	Desulfobacterota	Desulfovibrionia	Desulfovibrionales	Desulfovibrionaceae	Desulfovibrio	mexicanus
ASV_16S_864	0	0	0	0	0	0	0	0	0	208	0	0	0	0	0	0	0	0	0	0	0	0	0	0	0	0	0	0	0	0	0	0	0	0	0	Bacteria	Firmicutes	Clostridia	Peptostreptococcales-Tissierellales	Sedimentibacteraceae	Sedimentibacter	NA
ASV_16S_865	0	0	0	0	0	0	0	0	207	0	0	0	0	0	0	0	0	0	0	0	0	0	0	0	0	0	0	0	0	0	0	0	0	0	0	Bacteria	Actinobacteriota	Actinobacteria	Micrococcales	Demequinaceae	Lysinimicrobium	NA
ASV_16S_866	0	0	0	0	0	0	0	0	0	0	115	0	0	12	0	0	0	0	0	0	0	0	0	16	0	17	0	9	25	13	0	0	0	0	0	Bacteria	Proteobacteria	Alphaproteobacteria	Rhizobiales	Xanthobacteraceae	Starkeya	NA
ASV_16S_867	0	78	0	0	0	0	65	0	0	0	0	0	0	63	0	0	0	0	0	0	0	0	0	0	0	0	0	0	0	0	0	0	0	0	0	Bacteria	Proteobacteria	Gammaproteobacteria	Xanthomonadales	Rhodanobacteraceae	Dokdonella	NA
ASV_16S_868	0	0	0	102	0	0	0	0	0	104	0	0	0	0	0	0	0	0	0	0	0	0	0	0	0	0	0	0	0	0	0	0	0	0	0	Bacteria	Firmicutes	Clostridia	Peptostreptococcales-Tissierellales	Sedimentibacteraceae	Sedimentibacter	NA
ASV_16S_869	0	0	0	0	0	0	0	0	0	0	0	0	0	0	0	0	206	0	0	0	0	0	0	0	0	0	0	0	0	0	0	0	0	0	0	Bacteria	Firmicutes	Bacilli	Bacillales	Bacillaceae	Bacillus	NA
ASV_16S_870	111	14	0	0	0	0	33	15	0	0	0	0	32	0	0	0	0	0	0	0	0	0	0	0	0	0	0	0	0	0	0	0	0	0	0	Bacteria	Proteobacteria	Alphaproteobacteria	Acetobacterales	Acetobacteraceae	NA	NA
ASV_16S_871	24	32	0	0	0	0	70	0	0	0	6	0	19	54	0	0	0	0	0	0	0	0	0	0	0	0	0	0	0	0	0	0	0	0	0	Bacteria	Proteobacteria	Gammaproteobacteria	PLTA13	NA	NA	NA
ASV_16S_872	0	0	165	0	0	0	0	0	0	0	0	0	0	0	40	0	0	0	0	0	0	0	0	0	0	0	0	0	0	0	0	0	0	0	0	Bacteria	Bacteroidota	Bacteroidia	Sphingobacteriales	Sphingobacteriaceae	Sphingobacterium	NA
ASV_16S_873	0	0	0	0	0	0	0	0	0	205	0	0	0	0	0	0	0	0	0	0	0	0	0	0	0	0	0	0	0	0	0	0	0	0	0	Bacteria	Proteobacteria	Gammaproteobacteria	Pseudomonadales	Moraxellaceae	Acinetobacter	NA
ASV_16S_874	0	0	0	0	0	0	44	0	0	0	51	0	62	47	0	0	0	0	0	0	0	0	0	0	0	0	0	0	0	0	0	0	0	0	0	Bacteria	Actinobacteriota	Thermoleophilia	Solirubrobacterales	67-14	NA	NA
ASV_16S_875	0	0	0	0	0	0	0	0	0	20	0	67	0	0	0	0	0	117	0	0	0	0	0	0	0	0	0	0	0	0	0	0	0	0	0	Bacteria	Proteobacteria	Gammaproteobacteria	Enterobacterales	Enterobacteriaceae	Raoultella	NA
ASV_16S_876	56	0	0	0	0	0	55	14	0	0	0	0	56	22	0	0	0	0	0	0	0	0	0	0	0	0	0	0	0	0	0	0	0	0	0	Bacteria	Proteobacteria	Alphaproteobacteria	Caulobacterales	Hyphomonadaceae	Hirschia	NA
ASV_16S_877	31	32	0	0	0	0	75	0	0	0	0	0	65	0	0	0	0	0	0	0	0	0	0	0	0	0	0	0	0	0	0	0	0	0	0	Bacteria	Actinobacteriota	Actinobacteria	Propionibacteriales	Nocardioidaceae	Marmoricola	ginsengisoli
ASV_16S_878	0	0	0	0	0	0	0	0	0	0	0	0	0	0	0	203	0	0	0	0	0	0	0	0	0	0	0	0	0	0	0	0	0	0	0	Bacteria	Firmicutes	Clostridia	Peptostreptococcales-Tissierellales	Sedimentibacteraceae	Sedimentibacter	NA
ASV_16S_879	0	0	0	0	0	91	0	0	0	0	0	0	0	0	0	0	0	111	0	0	0	0	0	0	0	0	0	0	0	0	0	0	0	0	0	Bacteria	Firmicutes	Clostridia	Peptostreptococcales-Tissierellales	Sedimentibacteraceae	Sedimentibacter	NA
ASV_16S_880	0	0	0	0	0	12	0	0	0	102	0	5	0	0	0	33	0	50	0	0	0	0	0	0	0	0	0	0	0	0	0	0	0	0	0	Bacteria	Bacteroidota	Bacteroidia	Bacteroidales	Dysgonomonadaceae	Proteiniphilum	NA
ASV_16S_881	0	0	0	0	0	0	0	0	202	0	0	0	0	0	0	0	0	0	0	0	0	0	0	0	0	0	0	0	0	0	0	0	0	0	0	Bacteria	Proteobacteria	Gammaproteobacteria	Pseudomonadales	Cellvibrionaceae	NA	NA
ASV_16S_882	0	0	0	0	0	0	0	0	0	0	0	0	0	0	202	0	0	0	0	0	0	0	0	0	0	0	0	0	0	0	0	0	0	0	0	Bacteria	Proteobacteria	Gammaproteobacteria	Pseudomonadales	Cellvibrionaceae	NA	NA
ASV_16S_883	201	0	0	0	0	0	0	0	0	0	0	0	0	0	0	0	0	0	0	0	0	0	0	0	0	0	0	0	0	0	0	0	0	0	0	Bacteria	Proteobacteria	Gammaproteobacteria	Diplorickettsiales	Diplorickettsiaceae	NA	NA
ASV_16S_884	0	136	0	0	15	0	0	25	0	0	13	0	0	0	0	0	12	0	0	0	0	0	0	0	0	0	0	0	0	0	0	0	0	0	0	Bacteria	Proteobacteria	Alphaproteobacteria	Sphingomonadales	Sphingomonadaceae	NA	NA
ASV_16S_885	0	0	88	0	0	0	0	0	17	96	0	0	0	0	0	0	0	0	0	0	0	0	0	0	0	0	0	0	0	0	0	0	0	0	0	Bacteria	Bacteroidota	Bacteroidia	Bacteroidales	Dysgonomonadaceae	Proteiniphilum	NA
ASV_16S_886	199	0	0	0	0	0	0	0	0	0	0	0	0	0	0	0	0	0	0	0	0	0	0	0	0	0	0	0	0	0	0	0	0	0	0	Bacteria	Bacteroidota	Bacteroidia	Chitinophagales	NA	NA	NA
ASV_16S_887	0	0	0	0	199	0	0	0	0	0	0	0	0	0	0	0	0	0	0	0	0	0	0	0	0	0	0	0	0	0	0	0	0	0	0	Bacteria	Bacteroidota	Bacteroidia	Flavobacteriales	NS9 marine group	NA	NA
ASV_16S_888	0	0	0	0	0	0	0	0	199	0	0	0	0	0	0	0	0	0	0	0	0	0	0	0	0	0	0	0	0	0	0	0	0	0	0	Bacteria	Actinobacteriota	Actinobacteria	Micrococcales	Microbacteriaceae	Leucobacter	NA
ASV_16S_889	0	0	0	0	0	0	0	0	0	33	0	90	0	0	0	0	0	76	0	0	0	0	0	0	0	0	0	0	0	0	0	0	0	0	0	Bacteria	Desulfobacterota	Desulfovibrionia	Desulfovibrionales	Desulfovibrionaceae	Desulfovibrio	NA
ASV_16S_890	0	0	0	0	0	0	0	0	0	0	0	0	0	0	199	0	0	0	0	0	0	0	0	0	0	0	0	0	0	0	0	0	0	0	0	Bacteria	Proteobacteria	Gammaproteobacteria	Pseudomonadales	Cellvibrionaceae	NA	NA
ASV_16S_891	0	74	0	0	0	0	14	60	0	0	0	0	0	50	0	0	0	0	0	0	0	0	0	0	0	0	0	0	0	0	0	0	0	0	0	Bacteria	Proteobacteria	Alphaproteobacteria	Rhizobiales	Rhizobiaceae	NA	NA
ASV_16S_892	0	28	0	0	0	0	0	0	0	0	130	0	0	0	0	0	33	0	0	0	0	7	0	0	0	0	0	0	0	0	0	0	0	0	0	Bacteria	Proteobacteria	Alphaproteobacteria	Rhizobiales	Beijerinckiaceae	Camelimonas	NA
ASV_16S_893	0	0	0	0	0	0	0	0	0	0	0	65	0	0	0	0	0	133	0	0	0	0	0	0	0	0	0	0	0	0	0	0	0	0	0	Bacteria	Proteobacteria	Gammaproteobacteria	Pseudomonadales	Moraxellaceae	Acinetobacter	NA
ASV_16S_894	0	0	0	0	0	0	0	0	0	0	0	0	0	0	0	0	0	0	0	0	71	0	13	0	0	0	0	0	55	0	0	0	0	0	59	Bacteria	Proteobacteria	Gammaproteobacteria	Xanthomonadales	Xanthomonadaceae	Xanthomonas	NA
ASV_16S_895	0	115	0	0	0	0	0	0	0	0	0	0	0	53	0	0	0	0	0	0	0	0	0	0	0	0	0	0	0	0	17	0	12	0	0	Bacteria	Proteobacteria	Alphaproteobacteria	Sphingomonadales	Sphingomonadaceae	Rhizorhapis	NA
ASV_16S_896	0	0	0	0	0	0	197	0	0	0	0	0	0	0	0	0	0	0	0	0	0	0	0	0	0	0	0	0	0	0	0	0	0	0	0	Bacteria	Proteobacteria	Gammaproteobacteria	Legionellales	Legionellaceae	Legionella	NA
ASV_16S_897	0	0	0	0	0	0	0	0	0	0	0	68	0	0	0	0	0	129	0	0	0	0	0	0	0	0	0	0	0	0	0	0	0	0	0	Bacteria	Proteobacteria	Gammaproteobacteria	Pseudomonadales	Pseudomonadaceae	Azotobacter	chroococcum
ASV_16S_898	0	0	73	26	0	0	0	0	0	0	0	0	0	0	97	0	0	0	0	0	0	0	0	0	0	0	0	0	0	0	0	0	0	0	0	Bacteria	Bacteroidota	Bacteroidia	Sphingobacteriales	Sphingobacteriaceae	Sphingobacterium	NA
ASV_16S_899	0	0	54	24	0	0	0	0	87	21	0	0	0	0	10	0	0	0	0	0	0	0	0	0	0	0	0	0	0	0	0	0	0	0	0	Bacteria	Firmicutes	Bacilli	Acholeplasmatales	Acholeplasmataceae	Acholeplasma	NA
ASV_16S_900	0	0	0	0	0	0	0	0	0	0	0	0	0	0	0	0	0	0	0	0	0	0	0	0	0	0	0	0	0	0	0	0	0	196	0	Bacteria	Proteobacteria	Gammaproteobacteria	Enterobacterales	Enterobacteriaceae	NA	NA
ASV_16S_901	43	0	0	0	0	0	46	0	0	0	0	0	86	20	0	0	0	0	0	0	0	0	0	0	0	0	0	0	0	0	0	0	0	0	0	Bacteria	Bacteroidota	Bacteroidia	Chitinophagales	Chitinophagaceae	NA	NA
ASV_16S_902	0	0	0	0	0	0	0	0	18	0	145	0	0	0	0	0	32	0	0	0	0	0	0	0	0	0	0	0	0	0	0	0	0	0	0	Bacteria	Proteobacteria	Alphaproteobacteria	Rhizobiales	Hyphomicrobiaceae	Filomicrobium	NA
ASV_16S_903	30	109	0	0	0	0	21	14	0	0	0	0	0	20	0	0	0	0	0	0	0	0	0	0	0	0	0	0	0	0	0	0	0	0	0	Bacteria	Bacteroidota	Bacteroidia	Chitinophagales	Chitinophagaceae	Taibaiella	NA
ASV_16S_904	0	194	0	0	0	0	0	0	0	0	0	0	0	0	0	0	0	0	0	0	0	0	0	0	0	0	0	0	0	0	0	0	0	0	0	Bacteria	Bacteroidota	Bacteroidia	Flavobacteriales	Flavobacteriaceae	Flavobacterium	NA
ASV_16S_905	0	16	0	0	0	0	0	0	178	0	0	0	0	0	0	0	0	0	0	0	0	0	0	0	0	0	0	0	0	0	0	0	0	0	0	Bacteria	Proteobacteria	Gammaproteobacteria	Burkholderiales	Alcaligenaceae	Parapusillimonas	NA
ASV_16S_906	0	0	0	33	3	0	0	0	0	69	0	0	0	0	0	0	0	88	0	0	0	0	0	0	0	0	0	0	0	0	0	0	0	0	0	Bacteria	Firmicutes	Clostridia	Peptostreptococcales-Tissierellales	Anaerovoracaceae	Anaerovorax	NA
ASV_16S_907	0	0	0	0	0	0	0	0	4	0	189	0	0	0	0	0	0	0	0	0	0	0	0	0	0	0	0	0	0	0	0	0	0	0	0	Bacteria	Proteobacteria	Alphaproteobacteria	Acetobacterales	Acetobacteraceae	Roseomonas	NA
ASV_16S_908	0	0	0	0	0	0	0	0	0	0	160	0	0	0	0	0	33	0	0	0	0	0	0	0	0	0	0	0	0	0	0	0	0	0	0	Bacteria	Firmicutes	Bacilli	Bacillales	Bacillaceae	Geobacillus	NA
ASV_16S_909	34	14	0	0	0	0	43	21	0	0	0	0	57	23	0	0	0	0	0	0	0	0	0	0	0	0	0	0	0	0	0	0	0	0	0	Bacteria	Proteobacteria	Gammaproteobacteria	Burkholderiales	Burkholderiaceae	Lautropia	NA
ASV_16S_910	24	98	0	0	0	0	0	0	0	0	0	0	35	27	8	0	0	0	0	0	0	0	0	0	0	0	0	0	0	0	0	0	0	0	0	Bacteria	Bacteroidota	Bacteroidia	Chitinophagales	Chitinophagaceae	Ferruginibacter	NA
ASV_16S_911	0	0	14	60	0	0	0	0	34	84	0	0	0	0	0	0	0	0	0	0	0	0	0	0	0	0	0	0	0	0	0	0	0	0	0	Bacteria	Firmicutes	Bacilli	Acholeplasmatales	Acholeplasmataceae	Acholeplasma	NA
ASV_16S_912	0	0	0	0	192	0	0	0	0	0	0	0	0	0	0	0	0	0	0	0	0	0	0	0	0	0	0	0	0	0	0	0	0	0	0	Bacteria	Bacteroidota	Bacteroidia	Flavobacteriales	Flavobacteriaceae	Flavobacterium	NA
ASV_16S_913	0	0	0	0	0	0	0	0	0	0	150	0	0	0	0	0	42	0	0	0	0	0	0	0	0	0	0	0	0	0	0	0	0	0	0	Bacteria	Firmicutes	Bacilli	Thermoactinomycetales	Thermoactinomycetaceae	Planifilum	NA
ASV_16S_914	7	0	0	0	0	0	16	0	0	0	125	0	0	15	0	0	28	0	0	0	0	0	0	0	0	0	0	0	0	0	0	0	0	0	0	Bacteria	Actinobacteriota	Actinobacteria	Streptosporangiales	Streptosporangiaceae	Sphaerisporangium	NA
ASV_16S_915	0	103	0	0	0	0	27	0	17	0	0	0	0	44	0	0	0	0	0	0	0	0	0	0	0	0	0	0	0	0	0	0	0	0	0	Bacteria	Proteobacteria	Alphaproteobacteria	Sphingomonadales	Sphingomonadaceae	Altererythrobacter	NA
ASV_16S_916	47	59	0	0	0	0	34	7	0	0	0	0	26	17	0	0	0	0	0	0	0	0	0	0	0	0	0	0	0	0	0	0	0	0	0	Bacteria	Proteobacteria	Alphaproteobacteria	Caulobacterales	Hyphomonadaceae	SWB02	NA
ASV_16S_917	0	94	0	0	0	0	0	20	0	0	0	0	0	0	0	0	0	0	0	0	0	0	0	0	0	0	0	0	0	0	0	0	0	0	76	Bacteria	Bacteroidota	Bacteroidia	Flavobacteriales	Flavobacteriaceae	Flavobacterium	johnsoniae
ASV_16S_918	0	0	164	0	0	0	0	0	26	0	0	0	0	0	0	0	0	0	0	0	0	0	0	0	0	0	0	0	0	0	0	0	0	0	0	Bacteria	Bacteroidota	Bacteroidia	Chitinophagales	Chitinophagaceae	Edaphobaculum	NA
ASV_16S_919	0	0	12	0	0	0	0	0	140	0	38	0	0	0	0	0	0	0	0	0	0	0	0	0	0	0	0	0	0	0	0	0	0	0	0	Bacteria	Proteobacteria	Alphaproteobacteria	Rhizobiales	Devosiaceae	Devosia	enhydra
ASV_16S_920	0	0	0	0	0	0	0	0	16	0	144	0	0	0	0	0	30	0	0	0	0	0	0	0	0	0	0	0	0	0	0	0	0	0	0	Bacteria	Firmicutes	Bacilli	Thermoactinomycetales	Thermoactinomycetaceae	Laceyella	NA
ASV_16S_921	0	0	0	0	0	0	0	0	0	0	0	0	0	0	0	0	0	0	0	0	44	0	27	0	0	0	0	0	14	105	0	0	0	0	0	Bacteria	Firmicutes	Bacilli	Paenibacillales	Paenibacillaceae	Paenibacillus	NA
ASV_16S_922	0	0	0	0	0	0	0	0	0	5	130	0	0	8	0	0	46	0	0	0	0	0	0	0	0	0	0	0	0	0	0	0	0	0	0	Bacteria	Firmicutes	Bacilli	Thermoactinomycetales	Thermoactinomycetaceae	NA	NA
ASV_16S_923	33	78	0	0	0	0	37	0	0	0	0	0	18	22	0	0	0	0	0	0	0	0	0	0	0	0	0	0	0	0	0	0	0	0	0	Bacteria	Gemmatimonadota	Gemmatimonadetes	Gemmatimonadales	Gemmatimonadaceae	Gemmatimonas	NA
ASV_16S_924	0	0	14	0	0	0	0	0	143	0	0	0	0	0	30	0	0	0	0	0	0	0	0	0	0	0	0	0	0	0	0	0	0	0	0	Bacteria	Proteobacteria	Alphaproteobacteria	Rhizobiales	Devosiaceae	NA	NA
ASV_16S_925	0	0	0	0	0	0	0	0	0	12	125	0	0	20	0	0	30	0	0	0	0	0	0	0	0	0	0	0	0	0	0	0	0	0	0	Bacteria	Proteobacteria	Alphaproteobacteria	Rhizobiales	Hyphomicrobiaceae	Filomicrobium	NA
ASV_16S_926	0	186	0	0	0	0	0	0	0	0	0	0	0	0	0	0	0	0	0	0	0	0	0	0	0	0	0	0	0	0	0	0	0	0	0	Bacteria	Bacteroidota	Bacteroidia	Sphingobacteriales	Sphingobacteriaceae	Pedobacter	NA
ASV_16S_927	0	0	44	0	0	0	0	0	142	0	0	0	0	0	0	0	0	0	0	0	0	0	0	0	0	0	0	0	0	0	0	0	0	0	0	Bacteria	Proteobacteria	Gammaproteobacteria	Burkholderiales	Alcaligenaceae	Castellaniella	NA
ASV_16S_928	0	0	0	0	56	0	0	0	0	0	90	0	0	0	0	0	0	0	21	0	0	0	0	0	0	0	0	0	0	0	0	0	0	19	0	Bacteria	Proteobacteria	Alphaproteobacteria	Caulobacterales	Caulobacteraceae	Brevundimonas	diminuta
ASV_16S_929	0	0	0	0	0	0	0	0	26	0	122	0	0	0	0	0	38	0	0	0	0	0	0	0	0	0	0	0	0	0	0	0	0	0	0	Bacteria	Firmicutes	Bacilli	Paenibacillales	Paenibacillaceae	Thermobacillus	NA
ASV_16S_930	0	0	0	0	0	0	0	0	184	0	0	0	0	0	0	0	0	0	0	0	0	0	0	0	0	0	0	0	0	0	0	0	0	0	0	Bacteria	Actinobacteriota	Acidimicrobiia	Microtrichales	Iamiaceae	Iamia	NA
ASV_16S_931	0	0	0	0	0	0	0	0	0	13	78	0	0	16	0	0	53	24	0	0	0	0	0	0	0	0	0	0	0	0	0	0	0	0	0	Bacteria	Firmicutes	Bacilli	Thermoactinomycetales	Thermoactinomycetaceae	Thermoactinomyces	vulgaris
ASV_16S_932	30	32	0	0	0	0	40	0	0	0	0	0	26	55	0	0	0	0	0	0	0	0	0	0	0	0	0	0	0	0	0	0	0	0	0	Bacteria	Proteobacteria	Gammaproteobacteria	Gammaproteobacteria Incertae Sedis	Unknown Family	Acidibacter	NA
ASV_16S_933	0	72	64	0	0	0	0	0	47	0	0	0	0	0	0	0	0	0	0	0	0	0	0	0	0	0	0	0	0	0	0	0	0	0	0	Bacteria	Bacteroidota	Bacteroidia	Sphingobacteriales	Sphingobacteriaceae	Parapedobacter	NA
ASV_16S_934	0	71	0	0	0	0	0	0	0	0	0	0	112	0	0	0	0	0	0	0	0	0	0	0	0	0	0	0	0	0	0	0	0	0	0	Bacteria	Actinobacteriota	Actinobacteria	Corynebacteriales	Mycobacteriaceae	Mycobacterium	NA
ASV_16S_935	0	118	0	0	0	0	29	0	0	0	0	0	0	34	0	0	0	0	0	0	0	0	0	0	0	0	0	0	0	0	0	0	0	0	0	Bacteria	Proteobacteria	Gammaproteobacteria	Xanthomonadales	Rhodanobacteraceae	Rhodanobacter	NA
ASV_16S_936	27	31	10	40	0	0	22	15	10	0	0	0	17	0	5	0	0	0	0	0	0	0	0	0	0	0	0	0	0	0	0	0	3	0	0	Bacteria	Bacteroidota	Bacteroidia	Cytophagales	Spirosomaceae	NA	NA
ASV_16S_937	0	168	0	0	0	0	0	0	0	0	0	0	12	0	0	0	0	0	0	0	0	0	0	0	0	0	0	0	0	0	0	0	0	0	0	Bacteria	Bacteroidota	Bacteroidia	Chitinophagales	Chitinophagaceae	NA	NA
ASV_16S_938	0	123	0	0	0	0	0	0	0	0	0	0	0	19	0	0	36	0	0	0	0	0	0	0	0	0	2	0	0	0	0	0	0	0	0	Bacteria	Proteobacteria	Alphaproteobacteria	Rhizobiales	Devosiaceae	Devosia	NA
ASV_16S_939	0	0	12	0	0	0	0	0	168	0	0	0	0	0	0	0	0	0	0	0	0	0	0	0	0	0	0	0	0	0	0	0	0	0	0	Bacteria	Actinobacteriota	Actinobacteria	Corynebacteriales	Nocardiaceae	Gordonia	hydrophobica
ASV_16S_940	0	0	0	0	0	0	0	0	180	0	0	0	0	0	0	0	0	0	0	0	0	0	0	0	0	0	0	0	0	0	0	0	0	0	0	Bacteria	Actinobacteriota	Acidimicrobiia	Microtrichales	Microtrichaceae	IMCC26207	NA
ASV_16S_941	0	0	0	0	0	0	0	0	0	0	162	0	0	0	0	0	18	0	0	0	0	0	0	0	0	0	0	0	0	0	0	0	0	0	0	Bacteria	Proteobacteria	Alphaproteobacteria	Rhizobiales	Hyphomicrobiaceae	Hyphomicrobium	NA
ASV_16S_942	0	0	0	0	0	0	0	0	0	0	149	0	0	13	0	0	18	0	0	0	0	0	0	0	0	0	0	0	0	0	0	0	0	0	0	Bacteria	Proteobacteria	Alphaproteobacteria	Rhizobiales	Beijerinckiaceae	NA	NA
ASV_16S_943	0	179	0	0	0	0	0	0	0	0	0	0	0	0	0	0	0	0	0	0	0	0	0	0	0	0	0	0	0	0	0	0	0	0	0	Bacteria	Gemmatimonadota	Gemmatimonadetes	Gemmatimonadales	Gemmatimonadaceae	Gemmatimonas	NA
ASV_16S_944	0	56	23	0	0	0	0	0	100	0	0	0	0	0	0	0	0	0	0	0	0	0	0	0	0	0	0	0	0	0	0	0	0	0	0	Bacteria	Proteobacteria	Alphaproteobacteria	Rhizobiales	Rhizobiaceae	NA	NA
ASV_16S_945	0	0	0	0	0	100	0	0	0	0	0	79	0	0	0	0	0	0	0	0	0	0	0	0	0	0	0	0	0	0	0	0	0	0	0	Bacteria	Bacteroidota	Bacteroidia	Bacteroidales	Tannerellaceae	Macellibacteroides	NA
ASV_16S_946	0	0	0	0	0	0	0	0	0	0	0	0	0	0	0	0	0	0	0	0	0	0	0	172	0	0	0	0	0	0	0	0	0	7	0	Bacteria	Proteobacteria	Alphaproteobacteria	Rhizobiales	Rhizobiaceae	Aureimonas	NA
ASV_16S_947	0	57	0	0	0	17	0	0	0	0	57	0	0	0	0	0	47	0	0	0	0	0	0	0	0	0	0	0	0	0	0	0	0	0	0	Bacteria	Bacteroidota	Bacteroidia	Sphingobacteriales	Sphingobacteriaceae	NA	NA
ASV_16S_948	0	20	0	0	0	0	0	0	0	0	0	0	0	0	0	0	0	0	0	29	0	29	0	0	0	0	0	33	47	0	0	0	0	20	0	Bacteria	Actinobacteriota	Actinobacteria	Micrococcales	Cellulomonadaceae	NA	NA
ASV_16S_949	0	0	0	12	0	0	0	0	166	0	0	0	0	0	0	0	0	0	0	0	0	0	0	0	0	0	0	0	0	0	0	0	0	0	0	Bacteria	Bacteroidota	Bacteroidia	Sphingobacteriales	Sphingobacteriaceae	Sphingobacterium	NA
ASV_16S_950	0	0	0	0	0	59	0	0	0	0	0	54	0	0	0	0	0	64	0	0	0	0	0	0	0	0	0	0	0	0	0	0	0	0	0	Bacteria	Bacteroidota	Bacteroidia	Bacteroidales	Tannerellaceae	Macellibacteroides	NA
ASV_16S_951	0	0	0	0	0	0	0	0	0	0	177	0	0	0	0	0	0	0	0	0	0	0	0	0	0	0	0	0	0	0	0	0	0	0	0	Bacteria	Firmicutes	Clostridia	Lachnospirales	Lachnospiraceae	Anaerocolumna	xylanovorans
ASV_16S_952	0	15	0	0	0	0	58	0	0	0	19	0	34	50	0	0	0	0	0	0	0	0	0	0	0	0	0	0	0	0	0	0	0	0	0	Bacteria	Actinobacteriota	Actinobacteria	Propionibacteriales	Nocardioidaceae	Nocardioides	islandensis
ASV_16S_953	0	0	0	0	0	56	0	0	0	0	0	53	0	0	0	0	0	67	0	0	0	0	0	0	0	0	0	0	0	0	0	0	0	0	0	Bacteria	Bacteroidota	Bacteroidia	Bacteroidales	Tannerellaceae	Macellibacteroides	NA
ASV_16S_954	0	0	0	0	0	0	0	0	0	176	0	0	0	0	0	0	0	0	0	0	0	0	0	0	0	0	0	0	0	0	0	0	0	0	0	Bacteria	Firmicutes	Clostridia	Clostridiales	Clostridiaceae	Clostridium sensu stricto 7	crotonatovorans
ASV_16S_955	0	0	0	0	0	0	0	0	0	0	78	0	0	0	0	0	97	0	0	0	0	0	0	0	0	0	0	0	0	0	0	0	0	0	0	Bacteria	Proteobacteria	Alphaproteobacteria	Rhizobiales	Beijerinckiaceae	Bosea	NA
ASV_16S_956	100	0	0	0	0	0	15	0	0	0	0	0	59	0	0	0	0	0	0	0	0	0	0	0	0	0	0	0	0	0	0	0	0	0	0	Bacteria	Proteobacteria	Alphaproteobacteria	Micavibrionales	NA	NA	NA
ASV_16S_957	0	153	0	0	0	0	0	0	0	0	0	0	0	21	0	0	0	0	0	0	0	0	0	0	0	0	0	0	0	0	0	0	0	0	0	Bacteria	Bacteroidota	Bacteroidia	Flavobacteriales	Flavobacteriaceae	Flavobacterium	NA
ASV_16S_958	0	57	0	0	0	0	49	20	0	0	6	0	17	25	0	0	0	0	0	0	0	0	0	0	0	0	0	0	0	0	0	0	0	0	0	Bacteria	Proteobacteria	Alphaproteobacteria	Dongiales	Dongiaceae	Dongia	NA
ASV_16S_959	0	0	0	0	0	0	0	0	10	0	114	0	0	0	0	0	37	13	0	0	0	0	0	0	0	0	0	0	0	0	0	0	0	0	0	Bacteria	Firmicutes	Clostridia	Clostridiales	Clostridiaceae	Clostridium sensu stricto 3	intestinale
ASV_16S_960	0	0	0	0	0	0	173	0	0	0	0	0	0	0	0	0	0	0	0	0	0	0	0	0	0	0	0	0	0	0	0	0	0	0	0	Bacteria	Bacteroidota	Bacteroidia	Flavobacteriales	Crocinitomicaceae	Fluviicola	NA
ASV_16S_961	0	0	0	0	0	0	0	0	167	0	0	0	0	0	6	0	0	0	0	0	0	0	0	0	0	0	0	0	0	0	0	0	0	0	0	Bacteria	Bdellovibrionota	Oligoflexia	Oligoflexales	Oligoflexaceae	NA	NA
ASV_16S_962	0	0	0	0	0	0	0	0	0	0	92	0	0	0	0	0	81	0	0	0	0	0	0	0	0	0	0	0	0	0	0	0	0	0	0	Bacteria	Actinobacteriota	Thermoleophilia	Solirubrobacterales	67-14	NA	NA
ASV_16S_963	81	0	0	0	0	0	48	0	0	0	0	0	0	43	0	0	0	0	0	0	0	0	0	0	0	0	0	0	0	0	0	0	0	0	0	Bacteria	Proteobacteria	Alphaproteobacteria	Sphingomonadales	Sphingomonadaceae	Altererythrobacter	NA
ASV_16S_964	70	11	0	0	0	0	21	9	0	0	0	0	61	0	0	0	0	0	0	0	0	0	0	0	0	0	0	0	0	0	0	0	0	0	0	Bacteria	Bdellovibrionota	Oligoflexia	0319-6G20	NA	NA	NA
ASV_16S_965	10	34	0	0	0	0	39	0	0	0	0	0	48	41	0	0	0	0	0	0	0	0	0	0	0	0	0	0	0	0	0	0	0	0	0	Bacteria	Actinobacteriota	Actinobacteria	Micrococcales	Dermacoccaceae	Flexivirga	alba
ASV_16S_966	0	14	0	0	0	0	0	0	138	0	0	0	0	20	0	0	0	0	0	0	0	0	0	0	0	0	0	0	0	0	0	0	0	0	0	Bacteria	Proteobacteria	Alphaproteobacteria	Rhizobiales	Rhizobiaceae	Aminobacter	NA
ASV_16S_967	0	0	0	0	0	0	0	0	172	0	0	0	0	0	0	0	0	0	0	0	0	0	0	0	0	0	0	0	0	0	0	0	0	0	0	Bacteria	Proteobacteria	Gammaproteobacteria	Steroidobacterales	Steroidobacteraceae	Steroidobacter	NA
ASV_16S_968	0	0	0	0	0	0	0	0	172	0	0	0	0	0	0	0	0	0	0	0	0	0	0	0	0	0	0	0	0	0	0	0	0	0	0	Bacteria	Bacteroidota	Bacteroidia	Flavobacteriales	Weeksellaceae	Moheibacter	NA
ASV_16S_969	0	0	0	0	0	0	0	0	0	172	0	0	0	0	0	0	0	0	0	0	0	0	0	0	0	0	0	0	0	0	0	0	0	0	0	Bacteria	Bacteroidota	Bacteroidia	Bacteroidales	Dysgonomonadaceae	Proteiniphilum	NA
ASV_16S_970	26	0	0	0	46	0	57	0	0	0	17	0	10	0	0	0	15	0	0	0	0	0	0	0	0	0	0	0	0	0	0	0	0	0	0	Bacteria	Proteobacteria	Gammaproteobacteria	Gammaproteobacteria Incertae Sedis	Unknown Family	Candidatus Berkiella	NA
ASV_16S_971	0	0	0	0	0	67	0	0	0	0	0	41	0	0	0	0	0	63	0	0	0	0	0	0	0	0	0	0	0	0	0	0	0	0	0	Bacteria	Bacteroidota	Bacteroidia	Bacteroidales	Tannerellaceae	Macellibacteroides	NA
ASV_16S_972	0	0	0	0	0	0	0	0	0	0	124	0	0	0	0	0	47	0	0	0	0	0	0	0	0	0	0	0	0	0	0	0	0	0	0	Bacteria	Proteobacteria	Alphaproteobacteria	Rhizobiales	Beijerinckiaceae	Microvirga	aerilata
ASV_16S_973	95	34	0	0	0	0	20	0	0	0	0	0	0	21	0	0	0	0	0	0	0	0	0	0	0	0	0	0	0	0	0	0	0	0	0	Bacteria	Proteobacteria	Gammaproteobacteria	Diplorickettsiales	Diplorickettsiaceae	Aquicella	NA
ASV_16S_974	0	67	0	0	64	0	0	0	0	0	10	0	0	14	0	0	15	0	0	0	0	0	0	0	0	0	0	0	0	0	0	0	0	0	0	Bacteria	Bacteroidota	Bacteroidia	Chitinophagales	Chitinophagaceae	NA	NA
ASV_16S_975	0	58	0	0	0	0	0	0	0	0	112	0	0	0	0	0	0	0	0	0	0	0	0	0	0	0	0	0	0	0	0	0	0	0	0	Bacteria	Firmicutes	Bacilli	Bacillales	Sporolactobacillaceae	Tuberibacillus	calidus
ASV_16S_976	0	0	0	0	0	27	0	0	0	0	0	23	0	0	0	0	0	120	0	0	0	0	0	0	0	0	0	0	0	0	0	0	0	0	0	Bacteria	Firmicutes	Clostridia	Peptostreptococcales-Tissierellales	Anaerovoracaceae	Anaerovorax	NA
ASV_16S_977	46	65	0	0	0	0	17	0	0	0	0	0	17	24	0	0	0	0	0	0	0	0	0	0	0	0	0	0	0	0	0	0	0	0	0	Bacteria	Bacteroidota	Bacteroidia	Chitinophagales	Chitinophagaceae	Flavitalea	NA
ASV_16S_978	0	0	0	0	0	27	0	0	0	50	0	29	0	0	0	0	0	63	0	0	0	0	0	0	0	0	0	0	0	0	0	0	0	0	0	Bacteria	Bacteroidota	Bacteroidia	Bacteroidales	Paludibacteraceae	Paludibacter	NA
ASV_16S_979	43	31	0	0	0	0	41	0	0	0	0	0	20	11	0	0	0	0	0	0	0	6	0	0	0	0	0	0	0	0	0	6	0	10	0	Bacteria	Bacteroidota	Bacteroidia	Chitinophagales	Chitinophagaceae	Chitinophaga	NA
ASV_16S_980	31	0	0	0	0	0	49	0	0	0	0	0	88	0	0	0	0	0	0	0	0	0	0	0	0	0	0	0	0	0	0	0	0	0	0	Bacteria	Bacteroidota	Bacteroidia	Chitinophagales	Chitinophagaceae	Edaphobaculum	NA
ASV_16S_981	0	168	0	0	0	0	0	0	0	0	0	0	0	0	0	0	0	0	0	0	0	0	0	0	0	0	0	0	0	0	0	0	0	0	0	Bacteria	Proteobacteria	Gammaproteobacteria	Pseudomonadales	Pseudomonadaceae	Pseudomonas	NA
ASV_16S_982	0	0	0	27	0	2	0	0	0	139	0	0	0	0	0	0	0	0	0	0	0	0	0	0	0	0	0	0	0	0	0	0	0	0	0	Bacteria	Firmicutes	Clostridia	Christensenellales	Christensenellaceae	Christensenellaceae R-7 group	NA
ASV_16S_983	0	0	0	0	0	45	0	0	0	38	0	32	0	0	0	28	0	25	0	0	0	0	0	0	0	0	0	0	0	0	0	0	0	0	0	Bacteria	Bacteroidota	Bacteroidia	Bacteroidales	Tannerellaceae	Macellibacteroides	NA
ASV_16S_984	57	50	0	0	0	0	24	0	0	0	0	0	36	0	0	0	0	0	0	0	0	0	0	0	0	0	0	0	0	0	0	0	0	0	0	Bacteria	Bacteroidota	Bacteroidia	Chitinophagales	Chitinophagaceae	Edaphobaculum	NA
ASV_16S_985	18	23	0	0	0	0	22	5	0	0	29	0	29	34	0	0	7	0	0	0	0	0	0	0	0	0	0	0	0	0	0	0	0	0	0	Bacteria	Actinobacteriota	Acidimicrobiia	IMCC26256	NA	NA	NA
ASV_16S_986	0	74	0	0	46	0	0	0	0	0	30	0	0	0	0	0	17	0	0	0	0	0	0	0	0	0	0	0	0	0	0	0	0	0	0	Bacteria	Proteobacteria	Gammaproteobacteria	Burkholderiales	Oxalobacteraceae	NA	NA
ASV_16S_987	0	0	0	0	32	0	0	0	0	0	62	0	0	0	0	0	73	0	0	0	0	0	0	0	0	0	0	0	0	0	0	0	0	0	0	Bacteria	Bacteroidota	Bacteroidia	Chitinophagales	Chitinophagaceae	Edaphobaculum	NA
ASV_16S_988	0	0	0	0	0	0	0	0	0	0	0	58	0	0	0	0	0	109	0	0	0	0	0	0	0	0	0	0	0	0	0	0	0	0	0	Bacteria	Proteobacteria	Gammaproteobacteria	Pseudomonadales	Moraxellaceae	Acinetobacter	NA
ASV_16S_989	0	0	0	0	0	0	0	0	0	0	0	0	0	0	0	0	0	0	19	0	0	0	0	0	0	130	0	0	0	0	18	0	0	0	0	Bacteria	Actinobacteriota	Actinobacteria	Micrococcales	Cellulomonadaceae	NA	NA
ASV_16S_990	17	32	0	0	0	0	44	0	0	0	0	0	42	31	0	0	0	0	0	0	0	0	0	0	0	0	0	0	0	0	0	0	0	0	0	Bacteria	Actinobacteriota	Actinobacteria	Frankiales	Frankiaceae	Jatrophihabitans	NA
ASV_16S_991	0	0	0	0	0	0	0	0	0	0	0	0	0	0	0	0	166	0	0	0	0	0	0	0	0	0	0	0	0	0	0	0	0	0	0	Bacteria	Firmicutes	Bacilli	Bacillales	Bacillaceae	Bacillus	thuringiensis
ASV_16S_992	0	34	0	0	0	0	27	28	0	0	28	0	28	20	0	0	0	0	0	0	0	0	0	0	0	0	0	0	0	0	0	0	0	0	0	Bacteria	Firmicutes	Bacilli	Paenibacillales	Paenibacillaceae	Cohnella	NA
ASV_16S_993	0	0	0	165	0	0	0	0	0	0	0	0	0	0	0	0	0	0	0	0	0	0	0	0	0	0	0	0	0	0	0	0	0	0	0	Bacteria	Firmicutes	Clostridia	Oscillospirales	Oscillospiraceae	Oscillibacter	ruminantium
ASV_16S_994	91	0	0	0	0	0	73	0	0	0	0	0	0	0	0	0	0	0	0	0	0	0	0	0	0	0	0	0	0	0	0	0	0	0	0	Bacteria	Bacteroidota	Bacteroidia	Sphingobacteriales	Sphingobacteriaceae	Pedobacter	NA
ASV_16S_995	22	0	0	0	0	0	23	0	0	0	0	0	46	73	0	0	0	0	0	0	0	0	0	0	0	0	0	0	0	0	0	0	0	0	0	Bacteria	Proteobacteria	Gammaproteobacteria	Xanthomonadales	Rhodanobacteraceae	Dokdonella	NA
ASV_16S_996	0	112	0	0	0	0	0	40	12	0	0	0	0	0	0	0	0	0	0	0	0	0	0	0	0	0	0	0	0	0	0	0	0	0	0	Bacteria	Proteobacteria	Gammaproteobacteria	Xanthomonadales	Xanthomonadaceae	Stenotrophomonas	NA
ASV_16S_997	0	0	0	8	0	0	0	0	0	36	0	0	0	0	0	120	0	0	0	0	0	0	0	0	0	0	0	0	0	0	0	0	0	0	0	Bacteria	Firmicutes	Clostridia	Oscillospirales	UCG-010	NA	NA
ASV_16S_998	0	0	0	0	60	30	0	0	0	0	41	0	0	0	0	3	3	27	0	0	0	0	0	0	0	0	0	0	0	0	0	0	0	0	0	Bacteria	Bacteroidota	Bacteroidia	Bacteroidales	Prolixibacteraceae	WCHB1-32	NA
ASV_16S_999	163	0	0	0	0	0	0	0	0	0	0	0	0	0	0	0	0	0	0	0	0	0	0	0	0	0	0	0	0	0	0	0	0	0	0	Bacteria	Bacteroidota	Bacteroidia	Chitinophagales	NA	NA	NA
ASV_16S_1000	0	147	0	0	0	0	0	0	0	0	0	0	0	16	0	0	0	0	0	0	0	0	0	0	0	0	0	0	0	0	0	0	0	0	0	Bacteria	Bacteroidota	Bacteroidia	Sphingobacteriales	Sphingobacteriaceae	NA	NA
ASV_16S_1001	0	0	0	0	0	0	0	0	0	0	163	0	0	0	0	0	0	0	0	0	0	0	0	0	0	0	0	0	0	0	0	0	0	0	0	Bacteria	Firmicutes	Bacilli	Bacillales	Bacillaceae	Bacillus	NA
ASV_16S_1002	152	0	0	0	0	0	0	0	0	0	0	0	10	0	0	0	0	0	0	0	0	0	0	0	0	0	0	0	0	0	0	0	0	0	0	Bacteria	Proteobacteria	Gammaproteobacteria	Coxiellales	Coxiellaceae	Coxiella	NA
ASV_16S_1003	46	21	0	0	0	0	46	0	0	0	0	0	25	24	0	0	0	0	0	0	0	0	0	0	0	0	0	0	0	0	0	0	0	0	0	Bacteria	Proteobacteria	Alphaproteobacteria	Rhizobiales	Xanthobacteraceae	Rhodoplanes	NA
ASV_16S_1004	45	62	0	0	0	0	0	0	0	0	0	0	0	55	0	0	0	0	0	0	0	0	0	0	0	0	0	0	0	0	0	0	0	0	0	Bacteria	Proteobacteria	Alphaproteobacteria	Sphingomonadales	Sphingomonadaceae	Sphingopyxis	NA
ASV_16S_1005	7	56	0	0	0	0	22	14	0	0	24	0	9	21	0	0	9	0	0	0	0	0	0	0	0	0	0	0	0	0	0	0	0	0	0	Bacteria	Proteobacteria	Alphaproteobacteria	Azospirillales	Azospirillaceae	Skermanella	NA
ASV_16S_1006	0	46	0	0	0	0	65	0	0	0	0	0	17	34	0	0	0	0	0	0	0	0	0	0	0	0	0	0	0	0	0	0	0	0	0	Bacteria	Proteobacteria	Alphaproteobacteria	Sphingomonadales	Sphingomonadaceae	Ellin6055	NA
ASV_16S_1007	0	0	0	127	0	0	0	0	0	35	0	0	0	0	0	0	0	0	0	0	0	0	0	0	0	0	0	0	0	0	0	0	0	0	0	Bacteria	Firmicutes	Bacilli	Izemoplasmatales	NA	NA	NA
ASV_16S_1008	0	0	0	47	0	0	0	0	0	69	0	0	0	0	0	46	0	0	0	0	0	0	0	0	0	0	0	0	0	0	0	0	0	0	0	Bacteria	Firmicutes	Clostridia	Peptostreptococcales-Tissierellales	Sedimentibacteraceae	Sedimentibacter	NA
ASV_16S_1009	0	0	0	17	0	0	0	0	0	145	0	0	0	0	0	0	0	0	0	0	0	0	0	0	0	0	0	0	0	0	0	0	0	0	0	Bacteria	Verrucomicrobiota	Lentisphaeria	Victivallales	Victivallaceae	Victivallis	NA
ASV_16S_1010	0	0	0	0	0	0	0	0	0	162	0	0	0	0	0	0	0	0	0	0	0	0	0	0	0	0	0	0	0	0	0	0	0	0	0	Bacteria	Bacteroidota	Bacteroidia	Bacteroidales	Bacteroidaceae	Bacteroides	uniformis
ASV_16S_1011	0	0	0	0	0	0	0	0	0	0	107	0	0	0	0	0	55	0	0	0	0	0	0	0	0	0	0	0	0	0	0	0	0	0	0	Bacteria	Firmicutes	Bacilli	Bacillales	NA	NA	NA
ASV_16S_1012	0	0	0	0	0	0	0	0	0	0	0	0	0	0	162	0	0	0	0	0	0	0	0	0	0	0	0	0	0	0	0	0	0	0	0	Bacteria	Proteobacteria	Gammaproteobacteria	Pseudomonadales	Cellvibrionaceae	NA	NA
ASV_16S_1013	0	0	0	0	0	0	0	0	0	0	0	0	0	0	0	162	0	0	0	0	0	0	0	0	0	0	0	0	0	0	0	0	0	0	0	Bacteria	Firmicutes	Clostridia	Peptostreptococcales-Tissierellales	Sedimentibacteraceae	Sedimentibacter	NA
ASV_16S_1014	25	0	0	0	0	0	36	0	0	0	0	0	0	67	0	0	33	0	0	0	0	0	0	0	0	0	0	0	0	0	0	0	0	0	0	Bacteria	Firmicutes	Bacilli	Paenibacillales	Paenibacillaceae	Cohnella	NA
ASV_16S_1015	0	145	0	0	0	0	0	0	0	0	0	0	0	16	0	0	0	0	0	0	0	0	0	0	0	0	0	0	0	0	0	0	0	0	0	Bacteria	Bacteroidota	Bacteroidia	Flavobacteriales	Flavobacteriaceae	Flavobacterium	chungbukense
ASV_16S_1016	0	33	0	0	0	0	0	15	0	0	26	0	17	70	0	0	0	0	0	0	0	0	0	0	0	0	0	0	0	0	0	0	0	0	0	Bacteria	Proteobacteria	Alphaproteobacteria	Rhizobiales	Xanthobacteraceae	NA	NA
ASV_16S_1017	0	0	0	0	0	0	0	7	0	0	0	48	0	0	0	0	0	106	0	0	0	0	0	0	0	0	0	0	0	0	0	0	0	0	0	Bacteria	Bacteroidota	Bacteroidia	Bacteroidales	Dysgonomonadaceae	Dysgonomonas	NA
ASV_16S_1018	0	0	0	0	0	0	0	0	0	0	0	0	0	0	0	0	0	161	0	0	0	0	0	0	0	0	0	0	0	0	0	0	0	0	0	Bacteria	Firmicutes	Clostridia	Clostridiales	Clostridiaceae	Clostridium sensu stricto 10	swellfunianum
ASV_16S_1019	0	58	0	0	0	0	0	0	74	0	0	0	0	28	0	0	0	0	0	0	0	0	0	0	0	0	0	0	0	0	0	0	0	0	0	Bacteria	Proteobacteria	Alphaproteobacteria	Rhodobacterales	Rhodobacteraceae	NA	NA
ASV_16S_1020	0	0	53	0	0	0	0	0	63	0	0	0	0	0	44	0	0	0	0	0	0	0	0	0	0	0	0	0	0	0	0	0	0	0	0	Bacteria	Proteobacteria	Gammaproteobacteria	Steroidobacterales	Steroidobacteraceae	Steroidobacter	NA
ASV_16S_1021	0	0	0	11	0	0	0	0	47	0	102	0	0	0	0	0	0	0	0	0	0	0	0	0	0	0	0	0	0	0	0	0	0	0	0	Bacteria	Actinobacteriota	Actinobacteria	Micrococcales	Microbacteriaceae	NA	NA
ASV_16S_1022	0	0	0	0	0	0	0	0	0	160	0	0	0	0	0	0	0	0	0	0	0	0	0	0	0	0	0	0	0	0	0	0	0	0	0	Bacteria	Firmicutes	Clostridia	Lachnospirales	Lachnospiraceae	Tuzzerella	NA
ASV_16S_1023	0	0	0	0	0	0	0	0	0	0	119	0	0	0	0	0	40	0	0	0	0	0	0	0	0	0	0	0	0	0	0	0	0	0	0	Bacteria	Firmicutes	Bacilli	Bacillales	Sporolactobacillaceae	Pullulanibacillus	NA
ASV_16S_1024	0	0	0	0	0	0	0	0	0	0	0	0	26	133	0	0	0	0	0	0	0	0	0	0	0	0	0	0	0	0	0	0	0	0	0	Bacteria	Bacteroidota	Bacteroidia	Chitinophagales	Chitinophagaceae	Edaphobaculum	NA
ASV_16S_1025	0	0	0	0	0	0	0	0	0	0	0	0	0	0	159	0	0	0	0	0	0	0	0	0	0	0	0	0	0	0	0	0	0	0	0	Bacteria	Proteobacteria	Gammaproteobacteria	Pseudomonadales	Cellvibrionaceae	NA	NA
ASV_16S_1026	0	0	0	0	0	0	0	0	0	0	0	0	0	0	159	0	0	0	0	0	0	0	0	0	0	0	0	0	0	0	0	0	0	0	0	Bacteria	Bacteroidota	Bacteroidia	Cytophagales	Spirosomaceae	Leadbetterella	NA
ASV_16S_1027	0	158	0	0	0	0	0	0	0	0	0	0	0	0	0	0	0	0	0	0	0	0	0	0	0	0	0	0	0	0	0	0	0	0	0	Bacteria	Bacteroidota	Bacteroidia	Sphingobacteriales	Sphingobacteriaceae	Pedobacter	NA
ASV_16S_1028	0	75	0	0	0	0	0	83	0	0	0	0	0	0	0	0	0	0	0	0	0	0	0	0	0	0	0	0	0	0	0	0	0	0	0	Bacteria	Proteobacteria	Gammaproteobacteria	Burkholderiales	Nitrosomonadaceae	Nitrosomonas	NA
ASV_16S_1029	0	0	0	0	0	0	0	0	158	0	0	0	0	0	0	0	0	0	0	0	0	0	0	0	0	0	0	0	0	0	0	0	0	0	0	Bacteria	Firmicutes	Clostridia	Peptostreptococcales-Tissierellales	Peptostreptococcaceae	Terrisporobacter	NA
ASV_16S_1030	0	0	0	0	0	0	0	0	0	0	107	0	0	0	0	0	51	0	0	0	0	0	0	0	0	0	0	0	0	0	0	0	0	0	0	Bacteria	Proteobacteria	Alphaproteobacteria	Rhizobiales	Beijerinckiaceae	Microvirga	NA
ASV_16S_1031	0	14	0	0	94	0	0	0	19	0	0	0	0	0	0	0	30	0	0	0	0	0	0	0	0	0	0	0	0	0	0	0	0	0	0	Bacteria	Bacteroidota	Bacteroidia	Chitinophagales	Chitinophagaceae	Flavihumibacter	NA
ASV_16S_1032	0	0	0	0	0	74	0	0	0	0	0	31	0	0	0	0	0	52	0	0	0	0	0	0	0	0	0	0	0	0	0	0	0	0	0	Bacteria	Bacteroidota	Bacteroidia	Bacteroidales	Tannerellaceae	Macellibacteroides	NA
ASV_16S_1033	0	0	0	0	0	0	0	0	0	0	135	0	0	0	0	0	22	0	0	0	0	0	0	0	0	0	0	0	0	0	0	0	0	0	0	Bacteria	Proteobacteria	Alphaproteobacteria	Acetobacterales	Acetobacteraceae	Roseococcus	NA
ASV_16S_1034	0	0	0	0	0	0	0	0	0	0	116	0	0	0	0	0	0	0	0	0	0	0	32	9	0	0	0	0	0	0	0	0	0	0	0	Bacteria	Proteobacteria	Alphaproteobacteria	Rhizobiales	Kaistiaceae	Kaistia	NA
ASV_16S_1035	0	0	0	0	0	0	0	0	0	0	0	0	0	0	0	0	157	0	0	0	0	0	0	0	0	0	0	0	0	0	0	0	0	0	0	Bacteria	Firmicutes	Bacilli	Bacillales	Bacillaceae	Bacillus	NA
ASV_16S_1036	17	0	0	0	0	0	33	0	13	0	29	0	24	25	0	0	15	0	0	0	0	0	0	0	0	0	0	0	0	0	0	0	0	0	0	Bacteria	Actinobacteriota	Thermoleophilia	Gaiellales	NA	NA	NA
ASV_16S_1037	0	0	0	0	16	0	0	0	0	0	123	0	0	0	0	0	17	0	0	0	0	0	0	0	0	0	0	0	0	0	0	0	0	0	0	Bacteria	Actinobacteriota	Actinobacteria	Micrococcales	Microbacteriaceae	Leucobacter	NA
ASV_16S_1038	0	0	0	0	0	0	0	0	19	5	88	0	0	10	0	0	34	0	0	0	0	0	0	0	0	0	0	0	0	0	0	0	0	0	0	Bacteria	Firmicutes	Bacilli	Thermoactinomycetales	Thermoactinomycetaceae	Thermoflavimicrobium	NA
ASV_16S_1039	0	144	0	0	0	0	11	0	0	0	0	0	0	0	0	0	0	0	0	0	0	0	0	0	0	0	0	0	0	0	0	0	0	0	0	Bacteria	Bacteroidota	Bacteroidia	Sphingobacteriales	Sphingobacteriaceae	Parapedobacter	pyrenivorans
ASV_16S_1040	0	95	0	0	0	0	9	0	0	0	0	0	8	43	0	0	0	0	0	0	0	0	0	0	0	0	0	0	0	0	0	0	0	0	0	Bacteria	Gemmatimonadota	Longimicrobia	Longimicrobiales	Longimicrobiaceae	NA	NA
ASV_16S_1041	0	0	0	0	0	0	0	0	0	0	0	0	92	63	0	0	0	0	0	0	0	0	0	0	0	0	0	0	0	0	0	0	0	0	0	Bacteria	Bacteroidota	Bacteroidia	Chitinophagales	Chitinophagaceae	Terrimonas	NA
ASV_16S_1042	154	0	0	0	0	0	0	0	0	0	0	0	0	0	0	0	0	0	0	0	0	0	0	0	0	0	0	0	0	0	0	0	0	0	0	Bacteria	Proteobacteria	Gammaproteobacteria	Burkholderiales	Nitrosomonadaceae	Nitrosomonas	NA
ASV_16S_1043	0	15	0	0	0	0	39	16	0	0	0	0	37	47	0	0	0	0	0	0	0	0	0	0	0	0	0	0	0	0	0	0	0	0	0	Bacteria	Proteobacteria	Alphaproteobacteria	Rhizobiales	Hyphomicrobiaceae	Pedomicrobium	NA
ASV_16S_1044	0	0	0	0	61	0	0	0	0	0	51	0	0	0	0	0	42	0	0	0	0	0	0	0	0	0	0	0	0	0	0	0	0	0	0	Bacteria	Proteobacteria	Alphaproteobacteria	Caulobacterales	Caulobacteraceae	Brevundimonas	kwangchunensis
ASV_16S_1045	0	0	0	0	0	0	0	0	149	0	0	0	0	0	5	0	0	0	0	0	0	0	0	0	0	0	0	0	0	0	0	0	0	0	0	Bacteria	Proteobacteria	Alphaproteobacteria	Micavibrionales	NA	NA	NA
ASV_16S_1046	69	45	0	0	0	0	10	0	0	0	0	0	29	0	0	0	0	0	0	0	0	0	0	0	0	0	0	0	0	0	0	0	0	0	0	Bacteria	Bacteroidota	Bacteroidia	Chitinophagales	Chitinophagaceae	Aurantisolimonas	NA
ASV_16S_1047	46	17	0	0	0	0	56	6	0	0	0	0	20	8	0	0	0	0	0	0	0	0	0	0	0	0	0	0	0	0	0	0	0	0	0	Bacteria	Proteobacteria	Alphaproteobacteria	Micropepsales	Micropepsaceae	NA	NA
ASV_16S_1048	25	90	0	0	0	0	38	0	0	0	0	0	0	0	0	0	0	0	0	0	0	0	0	0	0	0	0	0	0	0	0	0	0	0	0	Bacteria	Proteobacteria	Alphaproteobacteria	Caulobacterales	Caulobacteraceae	Brevundimonas	NA
ASV_16S_1049	0	0	0	0	0	0	0	0	0	0	153	0	0	0	0	0	0	0	0	0	0	0	0	0	0	0	0	0	0	0	0	0	0	0	0	Bacteria	Proteobacteria	Alphaproteobacteria	Rhizobiales	Rhizobiaceae	NA	NA
ASV_16S_1050	0	0	116	0	0	0	0	0	36	0	0	0	0	0	0	0	0	0	0	0	0	0	0	0	0	0	0	0	0	0	0	0	0	0	0	Bacteria	Bacteroidota	Bacteroidia	Sphingobacteriales	NS11-12 marine group	NA	NA
ASV_16S_1051	0	0	0	0	0	0	0	0	0	0	0	0	0	0	0	0	0	152	0	0	0	0	0	0	0	0	0	0	0	0	0	0	0	0	0	Bacteria	Proteobacteria	Gammaproteobacteria	Enterobacterales	Aeromonadaceae	Tolumonas	NA

## Sheet: Table 4
Table S4 : ITS ASV count table and taxa
	MSM_atm_enrichment_1	MSM_CO2_enrichment_1	PCS_atm_enrichment_1	PCS_CO2_enrichment_1	R2A_atm_enrichment_1	R2A_CO2_enrichment_1	MSM_atm_enrichment_2	MSM_CO2_enrichment_2	PCS_atm_enrichment_2	PCS_CO2_enrichment_2	R2A_atm_enrichment_2	R2A_CO2_enrichment_2	MSM_atm_enrichment_3	MSM_CO2_enrichment_3	PCS_atm_enrichment_3	PCS_CO2_enrichment_3	R2A_atm_enrichment_3	R2A_CO2_enrichment_3	MSM_atm_substrate_1	MSM_CO2_substrate_1	PCS_atm_substrate_1	PCS_CO2_substrate_1	R2A_atm_substrate_1	R2A_CO2_substrate_1	MSM_atm_substrate_2	MSM_CO2_substrate_2	PCS_atm_substrate_2	PCS_CO2_substrate_2	R2A_atm_substrate_2	R2A_CO2_substrate_2	MSM_atm_substrate_3	MSM_CO2_substrate_3	PCS_atm_substrate_3	PCS_CO2_substrate_3	R2A_atm_substrate_3	R2A_CO2_substrate_3	Kingdom	Phylum	Class	Order	Family	Genus	Species
ASV_ITS_1	3571	4964	4709	2094	11519	8054	11620	6902	12184	3642	6499	7050	5329	5404	2239	10842	36987	10473	0	0	0	0	0	0	0	0	0	0	0	0	0	0	0	0	0	0	k__Fungi	p__Ascomycota	c__Sordariomycetes	o__Sordariales	f__Chaetomiaceae	g__Ovatospora	s__mollicella
ASV_ITS_2	13209	13594	21557	6082	2530	1865	14180	7057	2016	929	2012	182	3819	1115	258	3611	7473	788	0	0	0	0	0	0	0	0	0	0	0	0	0	0	0	0	0	0	k__Fungi	p__Ascomycota	c__Sordariomycetes	o__Chaetosphaeriales	f__Chaetosphaeriaceae	g__Chloridium	s__aseptatum
ASV_ITS_3	1906	6765	632	278	225	370	1782	2105	127	241	135	370	608	816	7	4890	194	1660	0	0	0	0	0	0	0	0	0	0	0	0	0	0	0	0	0	0	k__Fungi	p__Ascomycota	c__Eurotiomycetes	o__Eurotiales	f__Aspergillaceae	g__Penicillium	s__salamorum
ASV_ITS_4	681	3454	2614	267	587	189	1081	1171	112	42	172	40	302	882	16	7555	669	338	0	249	0	0	0	0	0	0	0	0	0	0	0	0	0	0	0	0	k__Fungi	p__Ascomycota	c__Sordariomycetes	o__Hypocreales	f__Hypocreaceae	g__Trichoderma	NA
ASV_ITS_5	2324	4722	465	1709	393	405	588	110	41	10	62	17	174	56	0	0	250	108	0	0	0	0	0	0	0	0	0	0	0	0	0	0	0	0	0	0	k__Fungi	p__Ascomycota	c__Sordariomycetes	o__Diaporthomycetidae_ord_Incertae_sedis	f__Barbatosphaeriaceae	g__Barbatosphaeriaceae_gen_Incertae_sedis	NA
ASV_ITS_6	751	760	766	1019	859	409	1580	682	203	0	141	41	263	309	43	1452	181	128	0	0	0	0	0	0	0	0	0	0	0	0	0	0	0	0	0	0	k__Fungi	p__Ascomycota	c__Sordariomycetes	o__Sordariales	f__Chaetomiaceae	g__Humicola	NA
ASV_ITS_7	324	320	1209	869	545	318	3171	882	218	0	286	0	371	324	0	0	198	362	0	0	0	0	0	0	0	0	0	0	0	0	0	0	0	0	0	0	k__Fungi	p__Ascomycota	c__Sordariomycetes	o__Sordariales	f__Chaetomiaceae	g__Humicola	s__repens
ASV_ITS_8	564	474	519	1943	695	455	715	355	108	52	95	0	325	642	0	534	239	220	0	0	0	0	0	0	0	0	0	0	0	0	0	0	0	0	0	0	k__Fungi	p__Ascomycota	c__Sordariomycetes	o__Sordariales	f__Chaetomiaceae	g__Humicola	s__sardiniae
ASV_ITS_9	0	0	0	0	0	0	0	0	0	0	0	0	0	0	0	0	0	0	32	140	668	584	281	368	86	1762	580	403	301	497	0	0	897	480	199	371	k__Fungi	p__Basidiomycota	c__Agaricomycetes	o__Agaricales	f__Pleurotaceae	g__Pleurotus	NA
ASV_ITS_10	0	0	0	0	0	0	0	0	0	0	0	0	0	0	0	0	0	0	40	126	650	521	238	352	77	1331	542	391	286	478	4	27	743	422	209	396	k__Fungi	p__Basidiomycota	c__Agaricomycetes	o__Agaricales	f__Pleurotaceae	g__Pleurotus	NA
ASV_ITS_11	0	28	2816	1256	277	513	0	0	89	0	0	0	0	0	0	1149	0	517	0	0	0	0	0	0	0	0	0	0	0	0	0	0	0	0	0	0	k__Fungi	p__Ascomycota	c__Sordariomycetes	o__Sordariales	f__Chaetomiaceae	g__Botryotrichum	s__atrogriseum
ASV_ITS_12	0	5	5714	8	0	0	0	0	0	0	0	0	0	0	0	0	0	0	0	0	0	0	0	0	0	0	0	0	0	0	0	0	0	0	0	0	k__Fungi	p__Fungi_phy_Incertae_sedis	c__Fungi_cls_Incertae_sedis	o__Fungi_ord_Incertae_sedis	f__Fungi_fam_Incertae_sedis	g__Fungi_gen_Incertae_sedis	NA
ASV_ITS_13	461	1851	167	91	297	169	370	848	40	8	22	18	273	112	8	464	56	69	7	0	0	0	0	0	13	0	0	0	0	0	0	0	0	0	0	0	k__Fungi	p__Ascomycota	c__Sordariomycetes	o__Hypocreales	f__Nectriaceae	g__Fusarium	NA
ASV_ITS_14	178	264	56	57	98	40	243	352	6	22	254	19	80	24	0	2350	117	48	0	0	0	0	0	0	0	0	0	0	0	0	0	0	0	0	0	0	k__Fungi	p__Ascomycota	c__Sordariomycetes	o__Hypocreales	f__Hypocreaceae	g__Hypomyces	NA
ASV_ITS_15	0	0	0	484	197	229	0	0	34	43	365	70	0	0	0	215	258	315	0	0	0	0	0	0	0	0	0	0	0	0	0	0	0	0	0	0	k__Fungi	p__Basidiomycota	c__Tremellomycetes	o__Cystofilobasidiales	f__Mrakiaceae	g__Tausonia	s__pullulans
ASV_ITS_16	216	377	322	6	28	29	158	340	5	0	108	0	113	77	0	22	34	40	0	0	0	0	0	0	0	0	0	0	0	0	0	0	0	0	0	0	k__Fungi	p__Olpidiomycota	c__Olpidiomycetes	o__Olpidiales	f__Olpidiaceae	g__Olpidium	NA
ASV_ITS_17	214	647	114	23	216	37	88	168	0	13	19	19	33	40	0	133	47	45	0	0	0	0	0	0	0	0	0	0	0	0	0	0	0	0	0	0	k__Fungi	p__Ascomycota	c__Eurotiomycetes	o__Eurotiales	f__Aspergillaceae	g__Aspergillus	NA
ASV_ITS_18	43	93	0	646	54	75	437	89	0	0	47	0	33	37	0	0	169	39	0	0	0	0	0	0	0	0	0	0	0	0	0	0	0	0	0	0	k__Fungi	p__Ascomycota	c__Sordariomycetes	o__Sordariales	f__Chaetomiaceae	g__Humicola	NA
ASV_ITS_19	0	0	108	162	40	164	0	0	22	28	72	104	0	0	0	223	323	240	0	0	0	0	0	0	0	0	0	0	0	0	0	0	0	0	0	0	k__Fungi	p__Rozellomycota	c__Rozellomycota_cls_Incertae_sedis	o__Rozellomycota_ord_Incertae_sedis	f__Rozellomycota_fam_Incertae_sedis	g__Rozellomycota_gen_Incertae_sedis	NA
ASV_ITS_20	0	456	953	14	0	0	0	0	0	0	0	0	0	41	0	0	0	0	0	0	0	0	0	0	0	0	0	0	0	0	0	0	0	0	0	0	k__Fungi	p__Ascomycota	c__Sordariomycetes	o__Sordariales	f__Naviculisporaceae	g__Pseudorhypophila	NA
ASV_ITS_21	113	37	33	110	105	83	212	41	72	0	71	0	0	0	31	98	263	0	0	0	0	0	0	0	0	0	0	0	0	0	0	0	0	0	0	0	k__Fungi	p__Ascomycota	c__Sordariomycetes	o__Sordariales	f__Chaetomiaceae	g__Pseudothielavia	s__arxii
ASV_ITS_22	2	0	86	29	31	19	0	0	0	4	3	15	0	0	0	880	39	23	0	0	0	0	0	0	0	0	0	0	0	0	0	0	0	0	0	0	k__Fungi	p__Ascomycota	c__Sordariomycetes	o__Hypocreales	f__Clavicipitaceae	g__Metarhizium	s__baoshanense
ASV_ITS_23	0	477	0	590	0	0	0	0	0	0	0	0	0	0	0	0	0	0	0	0	0	0	0	0	0	0	0	0	0	0	0	0	0	0	0	0	k__Fungi	p__Ascomycota	c__Sordariomycetes	o__Diaporthomycetidae_ord_Incertae_sedis	f__Barbatosphaeriaceae	g__Barbatosphaeriaceae_gen_Incertae_sedis	NA
ASV_ITS_24	140	448	7	0	19	0	181	31	0	0	0	4	93	10	0	0	15	4	0	0	0	0	0	0	0	0	0	0	0	0	0	0	0	0	0	0	k__Fungi	p__Ascomycota	c__Dothideomycetes	o__Capnodiales	f__Cladosporiaceae	g__Cladosporium	s__sphaerospermum
ASV_ITS_25	101	201	0	15	31	17	83	68	0	21	23	18	19	47	0	249	0	48	0	0	0	0	0	0	0	0	0	0	0	0	0	0	0	0	0	0	k__Fungi	p__Ascomycota	c__Eurotiomycetes	o__Eurotiales	f__Aspergillaceae	g__Penicillium	NA
ASV_ITS_26	0	0	0	0	0	0	0	0	0	0	0	0	0	0	0	0	0	0	336	0	36	0	100	75	160	160	0	0	0	0	27	0	0	0	0	0	k__Fungi	p__Ascomycota	c__Sordariomycetes	o__Hypocreales	f__Hypocreaceae	g__Trichoderma	NA
ASV_ITS_27	0	0	874	0	0	0	0	0	0	0	0	0	0	0	0	0	0	0	0	0	0	0	0	0	0	0	0	0	0	0	0	0	0	0	0	0	k__Fungi	p__Fungi_phy_Incertae_sedis	c__Fungi_cls_Incertae_sedis	o__Fungi_ord_Incertae_sedis	f__Fungi_fam_Incertae_sedis	g__Fungi_gen_Incertae_sedis	NA
ASV_ITS_28	0	514	219	0	0	0	0	114	0	0	0	0	0	0	0	8	0	0	0	0	0	0	0	0	0	0	0	0	0	0	0	0	0	0	0	0	k__Fungi	p__Ascomycota	c__Sordariomycetes	o__Sordariales	f__Naviculisporaceae	g__Pseudorhypophila	NA
ASV_ITS_29	31	0	104	56	67	0	88	0	0	0	41	0	0	0	0	61	182	85	0	0	0	0	0	0	0	0	0	0	0	0	0	0	0	0	0	0	k__Fungi	p__Ascomycota	c__Sordariomycetes	o__Sordariales	f__Chaetomiaceae	g__Chaetomium	s__angustispirale
ASV_ITS_30	30	287	92	36	7	7	29	89	0	4	3	0	13	12	0	81	0	13	0	0	0	0	0	0	0	0	0	0	0	0	0	0	0	0	0	0	k__Fungi	NA	NA	NA	NA	NA	NA
ASV_ITS_31	0	0	278	26	56	17	0	0	14	0	0	9	0	0	0	178	0	0	0	0	0	0	0	0	0	0	0	0	0	0	0	0	0	0	0	0	k__Fungi	p__Ascomycota	c__Eurotiomycetes	o__Eurotiales	f__Aspergillaceae	g__Aspergillus	s__navahoensis
ASV_ITS_32	0	17	155	0	50	45	0	0	0	0	56	0	0	0	0	113	0	118	0	0	0	0	0	0	0	0	0	0	0	0	0	0	0	0	0	0	k__Fungi	p__Ascomycota	c__Eurotiomycetes	o__Eurotiales	f__Trichocomaceae	g__Thermomyces	s__ibadanensis
ASV_ITS_33	102	22	0	0	53	0	218	8	0	0	15	3	34	31	0	0	17	3	0	0	0	0	0	0	7	0	0	0	0	0	0	0	0	0	0	0	k__Fungi	p__Mortierellomycota	c__Mortierellomycetes	o__Mortierellales	f__Mortierellaceae	g__Linnemannia	s__zychae
ASV_ITS_34	17	147	76	9	15	0	24	134	0	0	7	0	18	0	0	18	48	0	0	0	0	0	0	0	0	0	0	0	0	0	0	0	0	0	0	0	k__Fungi	p__Ascomycota	c__Dothideomycetes	o__Pleosporales	f__Sporormiaceae	g__Westerdykella	NA
ASV_ITS_35	0	178	188	0	9	0	11	0	0	2	0	0	0	0	0	64	0	26	0	0	0	0	0	0	0	0	0	0	0	0	0	0	0	0	0	0	k__Fungi	NA	NA	NA	NA	NA	NA
ASV_ITS_36	0	0	332	18	50	7	0	0	19	0	0	0	0	0	13	0	0	0	0	0	0	0	0	0	0	0	0	0	0	0	0	0	0	0	0	0	k__Fungi	p__Ascomycota	c__Sordariomycetes	o__Sordariales	NA	NA	NA
ASV_ITS_37	0	0	17	9	21	0	0	0	0	0	3	0	0	0	0	299	13	21	0	0	0	0	0	0	0	0	0	0	0	0	0	0	0	0	0	0	k__Fungi	p__Ascomycota	c__Sareomycetes	o__Sareales	f__Sareaceae	g__Sarea	s__difformis
ASV_ITS_38	17	21	84	27	14	0	14	24	0	0	22	7	14	0	0	74	17	12	0	0	0	0	0	0	0	0	0	0	0	0	0	0	0	0	0	0	k__Fungi	NA	NA	NA	NA	NA	NA
ASV_ITS_39	58	121	0	0	9	0	69	59	0	0	0	0	0	0	0	0	0	14	0	0	0	0	0	0	0	0	0	0	0	0	0	0	0	0	0	0	k__Fungi	p__Ascomycota	c__Sordariomycetes	o__Hypocreales	f__Hypocreaceae	g__Trichoderma	s__longibrachiatum
ASV_ITS_40	51	73	72	0	0	0	68	0	0	0	0	0	51	0	0	0	0	0	0	0	0	0	0	0	0	0	0	0	0	0	0	0	0	0	0	0	k__Fungi	p__Ascomycota	c__Sordariomycetes	o__Glomerellales	f__Plectosphaerellaceae	g__Plectosphaerella	NA
ASV_ITS_41	0	150	0	0	46	0	0	71	0	0	0	0	0	0	0	0	0	45	0	0	0	0	0	0	0	0	0	0	0	0	0	0	0	0	0	0	k__Fungi	p__Ascomycota	c__Sordariomycetes	o__Hypocreales	f__Nectriaceae	g__Fusarium	s__variasi
ASV_ITS_42	0	65	46	0	0	0	0	0	0	0	0	0	0	0	0	140	38	0	0	0	0	0	0	0	0	0	0	0	0	0	0	0	0	0	0	0	k__Fungi	p__Ascomycota	c__Eurotiomycetes	o__Eurotiales	f__Aspergillaceae	g__Penicillium	s__brevicompactum
ASV_ITS_43	8	202	11	0	11	0	0	0	0	0	8	0	18	0	0	0	17	4	0	0	0	0	0	0	4	0	0	0	0	0	0	0	0	0	0	0	k__Fungi	NA	NA	NA	NA	NA	NA
ASV_ITS_44	26	179	0	0	14	0	31	0	0	0	0	0	8	0	0	0	10	0	0	0	0	0	0	0	0	0	0	0	0	0	0	0	0	0	0	0	k__Fungi	p__Ascomycota	c__Leotiomycetes	o__Thelebolales	f__Pseudeurotiaceae	NA	NA
ASV_ITS_45	9	33	42	0	34	0	0	92	7	0	0	0	0	9	0	27	0	12	0	0	0	0	0	0	0	0	0	0	0	0	0	0	0	0	0	0	k__Fungi	p__Ascomycota	c__Eurotiomycetes	o__Eurotiales	f__Aspergillaceae	g__Aspergillus	NA
ASV_ITS_46	0	41	0	0	49	0	0	22	0	0	0	0	0	42	0	19	71	18	0	0	0	0	0	0	0	0	0	0	0	0	0	0	0	0	0	0	k__Fungi	p__Fungi_phy_Incertae_sedis	c__Fungi_cls_Incertae_sedis	o__Fungi_ord_Incertae_sedis	f__Fungi_fam_Incertae_sedis	g__Fungi_gen_Incertae_sedis	NA
ASV_ITS_47	0	0	8	36	0	20	0	0	0	4	0	8	0	0	0	156	15	13	0	0	0	0	0	0	0	0	0	0	0	0	0	0	0	0	0	0	k__Fungi	p__Mortierellomycota	c__Mortierellomycetes	o__Mortierellales	f__Mortierellaceae	g__Mortierella	s__antarctica
ASV_ITS_48	0	26	46	27	16	0	0	13	9	0	0	0	0	46	0	23	31	20	0	0	0	0	0	0	0	0	0	0	0	0	0	0	0	0	0	0	k__Fungi	NA	NA	NA	NA	NA	NA
ASV_ITS_49	0	0	0	31	12	36	0	0	0	0	22	0	0	0	0	69	28	53	0	0	0	0	0	0	0	0	0	0	0	0	0	0	0	0	0	0	k__Fungi	p__Basidiomycota	c__Tremellomycetes	o__Cystofilobasidiales	f__Mrakiaceae	g__Mrakia	s__frigida
ASV_ITS_50	0	0	0	0	0	0	0	0	0	0	0	0	0	243	0	0	0	0	0	0	0	0	0	0	0	0	0	0	0	0	0	0	0	0	0	0	k__Fungi	p__Ascomycota	c__Sordariomycetes	o__Sordariales	f__Chaetomiaceae	g__Humicola	s__sardiniae
ASV_ITS_51	0	226	0	0	0	0	0	0	0	0	0	0	0	0	0	0	0	7	0	0	0	0	0	0	0	0	0	0	0	0	0	0	0	0	0	0	k__Fungi	p__Ascomycota	c__Sordariomycetes	o__Hypocreales	f__Nectriaceae	g__Fusarium	s__equiseti
ASV_ITS_52	95	40	16	19	14	16	0	0	5	0	0	0	0	0	11	0	15	0	0	0	0	0	0	0	0	0	0	0	0	0	0	0	0	0	0	0	k__Fungi	NA	NA	NA	NA	NA	NA
ASV_ITS_53	0	0	115	0	0	0	0	89	0	0	0	0	0	26	0	0	0	0	0	0	0	0	0	0	0	0	0	0	0	0	0	0	0	0	0	0	k__Fungi	p__Ascomycota	c__Sordariomycetes	o__Chaetosphaeriales	f__Chaetosphaeriaceae	g__Pseudophialocephala	s__humicola
ASV_ITS_54	0	0	77	39	0	11	21	0	0	8	0	0	0	0	0	0	33	39	0	0	0	0	0	0	0	0	0	0	0	0	0	0	0	0	0	0	k__Fungi	NA	NA	NA	NA	NA	NA
ASV_ITS_55	0	0	60	0	0	0	91	0	0	0	0	0	0	0	0	0	61	0	0	0	0	0	0	0	0	0	0	0	0	0	0	0	0	0	0	0	k__Fungi	p__Ascomycota	c__Sordariomycetes	o__Microascales	f__Microascaceae	g__Parascedosporium	s__putredinis
ASV_ITS_56	0	0	0	0	0	0	0	0	0	0	0	0	0	0	0	201	0	5	0	0	0	0	0	0	0	0	0	0	0	0	0	0	0	0	0	0	k__Fungi	p__Ascomycota	c__Sordariomycetes	o__Coniochaetales	f__Coniochaetaceae	g__Lecythophora	NA
ASV_ITS_57	0	0	54	6	0	6	0	0	0	0	0	0	5	32	0	91	0	0	0	0	0	0	0	0	0	0	0	0	0	0	0	0	0	0	0	0	k__Fungi	p__Ascomycota	c__Sordariomycetes	o__Hypocreales	f__Hypocreaceae	g__Trichoderma	s__longibrachiatum
ASV_ITS_58	23	103	0	7	6	0	23	12	0	0	0	0	18	0	0	0	0	0	0	0	0	0	0	0	0	0	0	0	0	0	0	0	0	0	0	0	k__Fungi	p__Ascomycota	c__Sordariomycetes	o__Hypocreales	f__Cordycipitaceae	g__Simplicillium	s__aogashimaense
ASV_ITS_59	0	0	192	0	0	0	0	0	0	0	0	0	0	0	0	0	0	0	0	0	0	0	0	0	0	0	0	0	0	0	0	0	0	0	0	0	k__Fungi	p__Ascomycota	c__Dothideomycetes	o__Pleosporales	f__Sporormiaceae	g__Westerdykella	s__dispersa
ASV_ITS_60	0	0	59	0	6	11	0	0	0	0	4	0	0	23	0	70	11	6	0	0	0	0	0	0	0	0	0	0	0	0	0	0	0	0	0	0	k__Fungi	p__Basidiomycota	c__Tremellomycetes	o__Filobasidiales	f__Filobasidiaceae	g__Goffeauzyma	s__gastrica
ASV_ITS_61	0	0	0	0	66	0	38	0	0	0	25	0	18	0	0	0	40	0	0	0	0	0	0	0	0	0	0	0	0	0	0	0	0	0	0	0	k__Fungi	p__Ascomycota	c__Sordariomycetes	o__Sordariales	f__Naviculisporaceae	g__Pseudorhypophila	s__mangenotii
ASV_ITS_62	0	59	84	0	0	0	0	0	0	0	0	0	0	0	0	19	0	11	0	0	0	0	0	0	0	0	0	0	0	0	0	0	0	0	0	0	k__Fungi	NA	NA	NA	NA	NA	NA
ASV_ITS_63	0	0	112	0	0	0	59	0	0	0	0	0	0	0	0	0	0	0	0	0	0	0	0	0	0	0	0	0	0	0	0	0	0	0	0	0	k__Fungi	p__Ascomycota	c__Sordariomycetes	o__Chaetosphaeriales	f__Chaetosphaeriaceae	g__Chloridium	s__aseptatum
ASV_ITS_64	8	38	22	9	0	0	20	50	0	0	0	0	0	0	0	22	0	0	0	0	0	0	0	0	0	0	0	0	0	0	0	0	0	0	0	0	k__Fungi	p__Ascomycota	c__Eurotiomycetes	o__Eurotiales	f__Aspergillaceae	g__Aspergillus	s__puniceus
ASV_ITS_65	0	0	158	0	0	0	0	0	0	0	0	0	0	0	0	0	0	0	0	0	0	0	0	0	0	0	0	0	0	0	0	0	0	0	0	0	k__Fungi	p__Mortierellomycota	c__Mortierellomycetes	o__Mortierellales	f__Mortierellaceae	g__Podila	NA
ASV_ITS_66	16	32	0	0	0	0	0	0	11	0	0	0	0	8	0	83	0	0	0	0	0	0	0	0	0	0	0	0	0	0	0	0	0	0	0	0	k__Fungi	p__Ascomycota	c__Eurotiomycetes	o__Eurotiales	f__Aspergillaceae	g__Aspergillus	s__pseudodeflectus
ASV_ITS_67	0	0	0	0	0	0	0	0	0	0	0	0	0	0	0	44	52	53	0	0	0	0	0	0	0	0	0	0	0	0	0	0	0	0	0	0	k__Fungi	p__Rozellomycota	c__Rozellomycota_cls_Incertae_sedis	o__Rozellomycota_ord_Incertae_sedis	f__Rozellomycota_fam_Incertae_sedis	g__Rozellomycota_gen_Incertae_sedis	NA
ASV_ITS_68	0	64	0	0	13	0	20	0	0	0	7	0	22	10	0	12	0	0	0	0	0	0	0	0	0	0	0	0	0	0	0	0	0	0	0	0	k__Fungi	p__Ascomycota	c__Eurotiomycetes	o__Chaetothyriales	f__Herpotrichiellaceae	g__Exophiala	s__pisciphila
ASV_ITS_69	0	0	0	18	17	7	0	0	0	0	3	0	0	0	0	57	17	28	0	0	0	0	0	0	0	0	0	0	0	0	0	0	0	0	0	0	k__Fungi	p__Ascomycota	c__Dothideomycetes	o__Mytilinidiales	f__Mytilinidiales_fam_Incertae_sedis	g__Halokirschsteiniothelia	NA
ASV_ITS_70	0	0	112	0	0	0	0	0	0	0	0	0	0	0	0	0	0	13	0	0	0	7	0	0	0	0	0	0	7	0	0	0	0	0	0	0	k__Fungi	p__Ascomycota	c__Dothideomycetes	o__Pleosporales	f__Sporormiaceae	g__Westerdykella	s__dispersa
ASV_ITS_71	0	0	64	0	65	0	0	0	0	0	8	0	0	0	0	0	0	0	0	0	0	0	0	0	0	0	0	0	0	0	0	0	0	0	0	0	k__Fungi	p__Ascomycota	c__Leotiomycetes	o__Thelebolales	f__Pseudeurotiaceae	g__Pseudeurotium	NA
ASV_ITS_72	8	0	8	0	13	7	17	0	14	0	8	0	6	15	0	0	29	11	0	0	0	0	0	0	0	0	0	0	0	0	0	0	0	0	0	0	k__Fungi	p__Ascomycota	c__Sordariomycetes	o__Sordariales	f__Chaetomiaceae	g__Ovatospora	s__mollicella
ASV_ITS_73	0	0	51	27	0	0	0	0	0	0	0	0	0	0	0	0	30	25	0	0	0	0	0	0	0	0	0	0	0	0	0	0	0	0	0	0	k__Fungi	NA	NA	NA	NA	NA	NA
ASV_ITS_74	0	0	0	0	0	0	0	16	0	0	0	0	0	0	0	0	0	114	0	0	0	0	0	0	0	0	0	0	0	0	0	0	0	0	0	0	k__Fungi	p__Rozellomycota	c__Rozellomycota_cls_Incertae_sedis	o__Rozellomycota_ord_Incertae_sedis	f__Rozellomycota_fam_Incertae_sedis	g__Rozellomycota_gen_Incertae_sedis	NA
ASV_ITS_75	0	0	0	0	0	0	0	0	0	0	0	0	0	0	0	0	0	63	0	0	0	0	0	0	0	0	0	0	0	0	0	48	0	0	6	4	k__Fungi	p__Ascomycota	c__Sordariomycetes	o__Sordariales	f__Chaetomiaceae	g__Zopfiella	s__tardifaciens
ASV_ITS_76	0	0	0	0	0	28	0	0	0	8	24	16	0	0	0	0	0	44	0	0	0	0	0	0	0	0	0	0	0	0	0	0	0	0	0	0	k__Fungi	p__Basidiomycota	c__Tremellomycetes	o__Cystofilobasidiales	f__Mrakiaceae	g__Mrakia	s__frigida
ASV_ITS_77	5	58	9	0	0	6	6	13	0	0	0	0	0	0	0	13	0	7	0	0	0	0	0	0	0	0	0	0	0	0	0	0	0	0	0	0	k__Fungi	NA	NA	NA	NA	NA	NA
ASV_ITS_78	0	102	0	0	0	6	0	6	0	0	0	0	0	0	0	0	0	0	0	0	0	0	0	0	0	0	0	0	0	0	0	0	0	0	0	0	k__Fungi	p__Ascomycota	c__Eurotiomycetes	o__Chaetothyriales	f__Herpotrichiellaceae	g__Exophiala	s__equina
ASV_ITS_79	113	0	0	0	0	0	0	0	0	0	0	0	0	0	0	0	0	0	0	0	0	0	0	0	0	0	0	0	0	0	0	0	0	0	0	0	k__Fungi	p__Olpidiomycota	c__Olpidiomycetes	o__Olpidiales	f__Olpidiaceae	g__Olpidium	NA
ASV_ITS_80	0	0	6	0	24	0	0	0	0	0	0	0	0	0	0	24	59	0	0	0	0	0	0	0	0	0	0	0	0	0	0	0	0	0	0	0	k__Fungi	p__Ascomycota	c__Sordariomycetes	o__Sordariales	f__Chaetomiaceae	g__Ovatospora	s__mollicella
ASV_ITS_81	42	0	0	0	0	0	40	0	0	0	0	0	0	0	0	0	29	0	0	0	0	0	0	0	0	0	0	0	0	0	0	0	0	0	0	0	k__Fungi	p__Ascomycota	c__Sordariomycetes	o__Sordariales	f__Chaetomiaceae	g__Amesia	s__atrobrunnea
ASV_ITS_82	0	0	0	44	0	0	0	0	0	0	0	0	0	0	0	0	0	63	0	0	0	0	0	0	0	0	0	0	0	0	0	0	0	0	0	0	k__Fungi	p__Rozellomycota	c__Rozellomycota_cls_Incertae_sedis	o__Rozellomycota_ord_Incertae_sedis	f__Rozellomycota_fam_Incertae_sedis	g__Rozellomycota_gen_Incertae_sedis	NA
ASV_ITS_83	0	39	10	0	3	0	0	7	0	0	0	0	0	0	0	34	0	11	0	0	0	0	0	0	0	0	0	0	0	0	0	0	0	0	0	0	k__Fungi	NA	NA	NA	NA	NA	NA
ASV_ITS_84	0	35	0	0	0	67	0	0	0	0	0	0	0	0	0	0	0	0	0	0	0	0	0	0	0	0	0	0	0	0	0	0	0	0	0	0	k__Fungi	p__Ascomycota	c__Sordariomycetes	o__Glomerellales	f__Plectosphaerellaceae	g__Plectosphaerella	NA
ASV_ITS_85	0	0	0	19	0	0	0	0	9	0	0	23	0	0	0	0	0	48	0	0	0	0	0	0	0	0	0	0	0	0	0	0	0	0	0	0	k__Fungi	p__Ascomycota	c__Eurotiomycetes	o__Eurotiales	f__Trichocomaceae	g__Thermomyces	s__dupontii
ASV_ITS_86	32	66	0	0	0	0	0	0	0	0	0	0	0	0	0	0	0	0	0	0	0	0	0	0	0	0	0	0	0	0	0	0	0	0	0	0	k__Fungi	p__Ascomycota	c__Sordariomycetes	o__Diaporthomycetidae_ord_Incertae_sedis	f__Barbatosphaeriaceae	g__Barbatosphaeriaceae_gen_Incertae_sedis	NA
ASV_ITS_87	0	30	37	0	0	0	0	0	0	0	0	0	0	0	0	27	2	0	0	0	0	0	0	0	0	0	0	0	0	0	0	0	0	0	0	0	k__Fungi	NA	NA	NA	NA	NA	NA
ASV_ITS_88	31	30	0	0	6	5	11	0	0	0	0	0	11	0	0	0	0	0	0	0	0	0	0	0	0	0	0	0	0	0	0	0	0	0	0	0	k__Fungi	p__Basidiomycota	c__Microbotryomycetes	o__Sporidiobolales	f__Sporidiobolaceae	g__Rhodotorula	s__kratochvilovae
ASV_ITS_89	10	0	0	9	0	10	5	12	4	0	0	0	0	21	0	0	0	0	0	5	0	0	0	0	0	0	0	0	0	0	0	16	0	0	0	0	k__Fungi	p__Ascomycota	c__Sordariomycetes	o__Pleurotheciales	f__Pleurotheciaceae	g__Phaeoisaria	s__synnematica
ASV_ITS_90	0	32	0	2	0	2	0	11	0	0	0	0	0	0	0	39	0	4	0	0	0	0	0	0	0	0	0	0	0	0	0	0	0	0	0	0	k__Fungi	NA	NA	NA	NA	NA	NA
ASV_ITS_91	0	0	89	0	0	0	0	0	0	0	0	0	0	0	0	0	0	0	0	0	0	0	0	0	0	0	0	0	0	0	0	0	0	0	0	0	k__Fungi	p__Ascomycota	c__Sordariomycetes	o__Chaetosphaeriales	f__Chaetosphaeriaceae	g__Chloridium	s__aseptatum
ASV_ITS_92	20	0	0	10	0	0	0	49	0	0	0	0	0	0	0	0	7	0	0	0	0	0	0	0	0	0	0	0	0	0	0	0	0	0	0	0	k__Fungi	p__Ascomycota	c__Eurotiomycetes	o__Chaetothyriales	f__Herpotrichiellaceae	g__Exophiala	s__pisciphila
ASV_ITS_93	9	0	0	0	35	0	6	32	0	0	0	0	0	4	0	0	0	0	0	0	0	0	0	0	0	0	0	0	0	0	0	0	0	0	0	0	k__Fungi	p__Rozellomycota	c__Rozellomycota_cls_Incertae_sedis	o__Rozellomycota_ord_Incertae_sedis	f__Rozellomycota_fam_Incertae_sedis	g__Rozellomycota_gen_Incertae_sedis	NA
ASV_ITS_94	0	84	0	0	0	0	0	0	0	0	0	0	0	0	0	0	0	0	0	0	0	0	0	0	0	0	0	0	0	0	0	0	0	0	0	0	k__Fungi	p__Rozellomycota	c__Rozellomycota_cls_Incertae_sedis	o__Rozellomycota_ord_Incertae_sedis	f__Rozellomycota_fam_Incertae_sedis	g__Rozellomycota_gen_Incertae_sedis	NA
ASV_ITS_95	0	25	0	0	0	0	0	59	0	0	0	0	0	0	0	0	0	0	0	0	0	0	0	0	0	0	0	0	0	0	0	0	0	0	0	0	k__Fungi	p__Ascomycota	c__Sordariomycetes	o__Glomerellales	f__Plectosphaerellaceae	g__Plectosphaerella	NA
ASV_ITS_96	0	0	0	9	0	0	0	0	0	0	0	0	0	0	0	75	0	0	0	0	0	0	0	0	0	0	0	0	0	0	0	0	0	0	0	0	k__Fungi	p__Ascomycota	c__Sordariomycetes	o__Hypocreales	f__Hypocreales_fam_Incertae_sedis	g__Acremonium	s__persicinum
ASV_ITS_97	0	0	37	9	0	0	0	0	0	0	0	4	0	0	0	17	15	0	0	0	0	0	0	0	0	0	0	0	0	0	0	0	0	0	0	0	k__Fungi	p__Ascomycota	c__Dothideomycetes	o__Pleosporales	f__Cucurbitariaceae	g__Pyrenochaetopsis	s__leptospora
ASV_ITS_98	0	0	0	0	0	0	0	35	0	0	0	0	0	0	0	34	0	12	0	0	0	0	0	0	0	0	0	0	0	0	0	0	0	0	0	0	k__Fungi	p__Basidiomycota	c__Microbotryomycetes	o__Sporidiobolales	f__Sporidiobolaceae	g__Rhodotorula	s__dairenensis
ASV_ITS_99	0	0	80	0	0	0	0	0	0	0	0	0	0	0	0	0	0	0	0	0	0	0	0	0	0	0	0	0	0	0	0	0	0	0	0	0	k__Fungi	p__Ascomycota	c__Dothideomycetes	o__Dothideomycetes_ord_Incertae_sedis	f__Eremomycetaceae	g__Arthrographis	s__kalrae
ASV_ITS_100	0	0	0	0	0	0	0	0	0	0	0	0	0	0	0	78	0	0	0	0	0	0	0	0	0	0	0	0	0	0	0	0	0	0	0	0	k__Fungi	p__Ascomycota	c__Sordariomycetes	o__Glomerellales	f__Plectosphaerellaceae	g__Plectosphaerella	NA
ASV_ITS_101	0	0	0	0	0	0	0	0	0	0	0	0	0	0	0	0	48	30	0	0	0	0	0	0	0	0	0	0	0	0	0	0	0	0	0	0	k__Fungi	p__Ascomycota	c__Eurotiomycetes	o__Eurotiales	f__Aspergillaceae	g__Aspergillus	NA
ASV_ITS_102	0	0	0	0	6	0	0	12	0	0	0	0	0	0	0	59	0	0	0	0	0	0	0	0	0	0	0	0	0	0	0	0	0	0	0	0	k__Fungi	NA	NA	NA	NA	NA	NA
ASV_ITS_103	0	56	0	18	0	0	0	0	0	0	0	0	0	0	0	0	0	0	0	0	0	0	0	0	0	0	0	0	0	0	0	0	0	0	0	0	k__Fungi	p__Ascomycota	NA	NA	NA	NA	NA
ASV_ITS_104	0	0	0	0	0	0	0	0	0	0	0	0	0	0	0	73	0	0	0	0	0	0	0	0	0	0	0	0	0	0	0	0	0	0	0	0	k__Fungi	p__Ascomycota	c__Sordariomycetes	o__Sordariales	f__Chaetomiaceae	g__Humicola	s__sardiniae
ASV_ITS_105	0	70	0	0	0	0	0	0	0	0	0	0	0	0	0	0	0	0	0	0	0	0	0	0	0	0	0	0	0	0	0	0	0	0	0	0	k__Fungi	p__Ascomycota	c__Sordariomycetes	o__Sordariales	NA	NA	NA
ASV_ITS_106	0	0	70	0	0	0	0	0	0	0	0	0	0	0	0	0	0	0	0	0	0	0	0	0	0	0	0	0	0	0	0	0	0	0	0	0	k__Fungi	p__Fungi_phy_Incertae_sedis	c__Fungi_cls_Incertae_sedis	o__Fungi_ord_Incertae_sedis	f__Fungi_fam_Incertae_sedis	g__Fungi_gen_Incertae_sedis	NA
ASV_ITS_107	0	0	52	0	0	0	18	0	0	0	0	0	0	0	0	0	0	0	0	0	0	0	0	0	0	0	0	0	0	0	0	0	0	0	0	0	k__Fungi	NA	NA	NA	NA	NA	NA
ASV_ITS_108	5	0	0	0	0	0	25	0	0	0	0	0	9	0	0	25	0	5	0	0	0	0	0	0	0	0	0	0	0	0	0	0	0	0	0	0	k__Fungi	p__Basidiomycota	c__Cystobasidiomycetes	o__Sakaguchiales	f__Sakaguchiaceae	g__Sakaguchia	s__dacryoidea
ASV_ITS_109	0	17	52	0	0	0	0	0	0	0	0	0	0	0	0	0	0	0	0	0	0	0	0	0	0	0	0	0	0	0	0	0	0	0	0	0	k__Fungi	p__Basidiomycota	c__Malasseziomycetes	o__Malasseziales	f__Malasseziaceae	g__Malassezia	s__restricta
ASV_ITS_110	0	0	0	0	0	0	0	0	0	0	0	0	0	0	0	0	0	0	0	0	13	0	0	0	0	56	0	0	0	0	0	0	0	0	0	0	k__Fungi	p__Basidiomycota	c__Agaricomycetes	o__Agaricales	f__Pleurotaceae	g__Pleurotus	NA
ASV_ITS_111	0	0	0	0	0	0	0	0	0	0	0	0	0	0	0	0	31	36	0	0	0	0	0	0	0	0	0	0	0	0	0	0	0	0	0	0	k__Fungi	p__Basidiomycota	c__Tremellomycetes	o__Cystofilobasidiales	f__Mrakiaceae	g__Tausonia	s__pullulans
ASV_ITS_112	7	0	0	0	0	6	0	0	0	0	0	0	0	0	0	53	0	0	0	0	0	0	0	0	0	0	0	0	0	0	0	0	0	0	0	0	k__Fungi	NA	NA	NA	NA	NA	NA
ASV_ITS_113	0	0	0	25	0	0	0	0	0	0	0	0	0	0	0	41	0	0	0	0	0	0	0	0	0	0	0	0	0	0	0	0	0	0	0	0	k__Fungi	p__Rozellomycota	c__Rozellomycota_cls_Incertae_sedis	o__Rozellomycota_ord_Incertae_sedis	f__Rozellomycota_fam_Incertae_sedis	g__Rozellomycota_gen_Incertae_sedis	NA
ASV_ITS_114	0	0	0	0	0	0	0	0	0	0	0	0	0	0	0	60	0	0	0	0	0	0	0	0	0	0	0	0	0	0	0	0	0	0	0	0	k__Fungi	p__Ascomycota	c__Sordariomycetes	o__Hypocreales	f__Hypocreaceae	g__Trichoderma	NA
ASV_ITS_115	0	0	59	0	0	0	0	0	0	0	0	0	0	0	0	0	0	0	0	0	0	0	0	0	0	0	0	0	0	0	0	0	0	0	0	0	k__Fungi	p__Basidiomycota	c__Agaricomycetes	o__Agaricales	f__Psathyrellaceae	g__Coprinopsis	s__cinerea
ASV_ITS_116	0	0	0	0	0	0	0	0	0	0	0	0	0	0	0	0	0	0	0	0	0	0	0	0	0	58	0	0	0	0	0	0	0	0	0	0	k__Fungi	p__Basidiomycota	c__Agaricomycetes	o__Agaricales	f__Pleurotaceae	g__Pleurotus	NA
ASV_ITS_117	0	40	0	0	0	0	0	16	0	0	0	0	0	0	0	0	0	0	0	0	0	0	0	0	0	0	0	0	0	0	0	0	0	0	0	0	k__Fungi	p__Ascomycota	c__Sordariomycetes	o__Thyridiales	f__Thyridiaceae	g__Thyridium	s__cornearis
ASV_ITS_118	0	0	16	0	0	9	6	0	0	6	0	0	0	0	0	5	14	0	0	0	0	0	0	0	0	0	0	0	0	0	0	0	0	0	0	0	k__Fungi	p__Ascomycota	c__Eurotiomycetes	o__Eurotiales	f__Aspergillaceae	g__Aspergillus	s__versicolor
ASV_ITS_119	0	0	0	0	6	5	0	0	0	0	0	0	0	0	0	45	0	0	0	0	0	0	0	0	0	0	0	0	0	0	0	0	0	0	0	0	k__Fungi	p__Ascomycota	c__Dothideomycetes	o__Pleosporales	f__Cucurbitariaceae	g__Pyrenochaetopsis	s__tabarestanensis
ASV_ITS_120	0	0	0	0	0	0	0	0	0	0	0	0	0	0	0	0	42	14	0	0	0	0	0	0	0	0	0	0	0	0	0	0	0	0	0	0	k__Fungi	p__Ascomycota	c__Sordariomycetes	o__Sordariales	f__Chaetomiaceae	g__Amesia	s__nigricolor
ASV_ITS_121	0	0	0	0	0	0	0	0	0	0	0	0	0	0	0	0	0	0	0	0	0	0	0	0	0	56	0	0	0	0	0	0	0	0	0	0	k__Fungi	p__Basidiomycota	c__Agaricomycetes	o__Agaricales	f__Pleurotaceae	g__Pleurotus	NA
ASV_ITS_122	24	30	0	0	0	0	0	0	0	0	0	0	0	0	0	0	0	0	0	0	0	0	0	0	0	0	0	0	0	0	0	0	0	0	0	0	k__Fungi	p__Fungi_phy_Incertae_sedis	c__Fungi_cls_Incertae_sedis	o__Fungi_ord_Incertae_sedis	f__Fungi_fam_Incertae_sedis	g__Fungi_gen_Incertae_sedis	NA
ASV_ITS_123	0	0	0	0	0	0	0	0	0	0	0	0	0	0	0	54	0	0	0	0	0	0	0	0	0	0	0	0	0	0	0	0	0	0	0	0	k__Fungi	p__Ascomycota	c__Sordariomycetes	o__Coniochaetales	f__Coniochaetaceae	g__Lecythophora	NA
ASV_ITS_124	0	0	0	0	0	0	0	17	0	0	0	0	0	0	0	0	17	19	0	0	0	0	0	0	0	0	0	0	0	0	0	0	0	0	0	0	k__Fungi	p__Ascomycota	c__Eurotiomycetes	o__Eurotiales	f__Aspergillaceae	g__Aspergillus	s__pseudodeflectus
ASV_ITS_125	0	0	52	0	0	0	0	0	0	0	0	0	0	0	0	0	0	0	0	0	0	0	0	0	0	0	0	0	0	0	0	0	0	0	0	0	k__Fungi	p__Rozellomycota	c__Rozellomycota_cls_Incertae_sedis	o__Rozellomycota_ord_Incertae_sedis	f__Rozellomycota_fam_Incertae_sedis	g__Rozellomycota_gen_Incertae_sedis	NA
ASV_ITS_126	0	0	26	0	0	0	0	0	0	0	0	0	0	0	0	26	0	0	0	0	0	0	0	0	0	0	0	0	0	0	0	0	0	0	0	0	k__Fungi	NA	NA	NA	NA	NA	NA
ASV_ITS_127	0	50	0	0	0	0	0	0	0	0	0	0	0	0	0	0	0	0	0	0	0	0	0	0	0	0	0	0	0	0	0	0	0	0	0	0	k__Fungi	p__Ascomycota	c__Sordariomycetes	o__Hypocreales	f__Nectriaceae	g__Fusarium	NA
ASV_ITS_128	7	28	0	0	0	0	0	8	0	0	0	0	0	2	0	0	4	0	0	0	0	0	0	0	0	0	0	0	0	0	0	0	0	0	0	0	k__Fungi	NA	NA	NA	NA	NA	NA
ASV_ITS_129	0	0	0	0	0	0	0	10	0	0	0	0	0	0	0	39	0	0	0	0	0	0	0	0	0	0	0	0	0	0	0	0	0	0	0	0	k__Fungi	NA	NA	NA	NA	NA	NA
ASV_ITS_130	0	0	0	0	0	0	0	0	0	0	0	0	0	0	0	38	0	10	0	0	0	0	0	0	0	0	0	0	0	0	0	0	0	0	0	0	k__Fungi	NA	NA	NA	NA	NA	NA
ASV_ITS_131	8	0	39	0	0	0	0	0	0	0	0	0	0	0	0	0	0	0	0	0	0	0	0	0	0	0	0	0	0	0	0	0	0	0	0	0	k__Fungi	p__Ascomycota	c__Sordariomycetes	o__Sordariales	f__Chaetomiaceae	NA	NA
ASV_ITS_132	8	0	0	0	5	0	8	0	0	0	0	0	13	3	0	8	0	0	0	0	0	0	0	0	0	0	0	0	0	0	0	0	0	0	0	0	k__Fungi	p__Ascomycota	c__Eurotiomycetes	o__Chaetothyriales	f__Herpotrichiellaceae	g__Exophiala	s__equina
ASV_ITS_133	0	45	0	0	0	0	0	0	0	0	0	0	0	0	0	0	0	0	0	0	0	0	0	0	0	0	0	0	0	0	0	0	0	0	0	0	k__Fungi	NA	NA	NA	NA	NA	NA
ASV_ITS_134	0	44	0	0	0	0	0	0	0	0	0	0	0	0	0	0	0	0	0	0	0	0	0	0	0	0	0	0	0	0	0	0	0	0	0	0	k__Fungi	p__Rozellomycota	c__Rozellomycota_cls_Incertae_sedis	o__Rozellomycota_ord_Incertae_sedis	f__Rozellomycota_fam_Incertae_sedis	g__Rozellomycota_gen_Incertae_sedis	NA
ASV_ITS_135	0	41	0	0	0	0	0	0	0	0	0	0	0	0	0	0	0	0	0	0	0	0	0	0	0	0	0	0	0	0	0	0	0	0	0	0	k__Fungi	p__Fungi_phy_Incertae_sedis	c__Fungi_cls_Incertae_sedis	o__Fungi_ord_Incertae_sedis	f__Fungi_fam_Incertae_sedis	g__Fungi_gen_Incertae_sedis	NA
ASV_ITS_136	0	0	0	0	3	12	0	0	0	0	2	0	0	0	0	13	6	5	0	0	0	0	0	0	0	0	0	0	0	0	0	0	0	0	0	0	k__Fungi	p__Ascomycota	c__Leotiomycetes	o__Thelebolales	f__Pseudeurotiaceae	g__Pseudogymnoascus	s__roseus
ASV_ITS_137	0	0	40	0	0	0	0	0	0	0	0	0	0	0	0	0	0	0	0	0	0	0	0	0	0	0	0	0	0	0	0	0	0	0	0	0	k__Fungi	p__Ascomycota	c__Leotiomycetes	o__Helotiales	f__Dermateaceae	g__Cryptosporiopsis	NA
ASV_ITS_138	0	0	14	0	0	0	0	0	0	0	0	0	0	0	0	26	0	0	0	0	0	0	0	0	0	0	0	0	0	0	0	0	0	0	0	0	k__Fungi	NA	NA	NA	NA	NA	NA
ASV_ITS_139	0	0	0	0	0	0	0	0	0	0	0	0	0	0	0	0	0	0	0	0	0	0	0	0	4	0	19	0	0	17	0	0	0	0	0	0	k__Fungi	p__Basidiomycota	c__Agaricomycetes	o__Agaricales	f__Pleurotaceae	g__Pleurotus	NA
ASV_ITS_140	39	0	0	0	0	0	0	0	0	0	0	0	0	0	0	0	0	0	0	0	0	0	0	0	0	0	0	0	0	0	0	0	0	0	0	0	k__Fungi	p__Ascomycota	c__Sordariomycetes	o__Chaetosphaeriales	f__Chaetosphaeriaceae	g__Chloridium	s__aseptatum
ASV_ITS_141	0	0	0	28	0	0	0	0	0	0	0	0	0	0	0	11	0	0	0	0	0	0	0	0	0	0	0	0	0	0	0	0	0	0	0	0	k__Fungi	p__Basidiomycota	c__Cystobasidiomycetes	o__Cystobasidiales	f__Cystobasidiaceae	g__Cystobasidium	s__pinicola
ASV_ITS_142	0	0	0	0	0	0	0	0	0	0	0	0	0	0	0	31	8	0	0	0	0	0	0	0	0	0	0	0	0	0	0	0	0	0	0	0	k__Fungi	NA	NA	NA	NA	NA	NA
ASV_ITS_143	0	0	0	6	0	0	0	0	0	0	0	0	0	0	0	18	9	5	0	0	0	0	0	0	0	0	0	0	0	0	0	0	0	0	0	0	k__Fungi	p__Basidiomycota	c__Agaricomycetes	o__Polyporales	f__Ganodermataceae	g__Ganoderma	s__applanatum
ASV_ITS_144	0	0	0	0	0	0	0	33	0	0	0	0	0	0	0	0	0	5	0	0	0	0	0	0	0	0	0	0	0	0	0	0	0	0	0	0	k__Fungi	p__Basidiomycota	c__Microbotryomycetes	o__Sporidiobolales	f__Sporidiobolaceae	g__Rhodotorula	s__kratochvilovae
ASV_ITS_145	0	0	0	0	0	0	0	0	0	0	0	0	0	38	0	0	0	0	0	0	0	0	0	0	0	0	0	0	0	0	0	0	0	0	0	0	k__Fungi	p__Ascomycota	c__Sordariomycetes	o__Glomerellales	f__Plectosphaerellaceae	g__Plectosphaerella	NA
ASV_ITS_146	0	0	0	0	0	5	11	0	0	0	21	0	0	0	0	0	0	0	0	0	0	0	0	0	0	0	0	0	0	0	0	0	0	0	0	0	k__Fungi	p__Fungi_phy_Incertae_sedis	c__Fungi_cls_Incertae_sedis	o__Fungi_ord_Incertae_sedis	f__Fungi_fam_Incertae_sedis	g__Fungi_gen_Incertae_sedis	NA
ASV_ITS_147	36	0	0	0	0	0	0	0	0	0	0	0	0	0	0	0	0	0	0	0	0	0	0	0	0	0	0	0	0	0	0	0	0	0	0	0	k__Fungi	p__Ascomycota	c__Sordariomycetes	o__Chaetosphaeriales	f__Chaetosphaeriaceae	g__Pseudophialocephala	s__humicola
ASV_ITS_148	0	0	36	0	0	0	0	0	0	0	0	0	0	0	0	0	0	0	0	0	0	0	0	0	0	0	0	0	0	0	0	0	0	0	0	0	k__Fungi	p__Ascomycota	c__Sordariomycetes	o__Chaetosphaeriales	f__Chaetosphaeriaceae	g__Pseudophialocephala	s__humicola
ASV_ITS_149	0	0	0	0	0	0	0	0	0	0	0	11	0	0	0	17	8	0	0	0	0	0	0	0	0	0	0	0	0	0	0	0	0	0	0	0	k__Fungi	p__Ascomycota	c__Sordariomycetes	o__Sordariales	f__Chaetomiaceae	g__Ovatospora	s__mollicella
ASV_ITS_150	0	0	0	0	0	0	0	0	0	0	0	0	0	0	0	36	0	0	0	0	0	0	0	0	0	0	0	0	0	0	0	0	0	0	0	0	k__Fungi	p__Rozellomycota	c__Rozellomycota_cls_Incertae_sedis	o__Rozellomycota_ord_Incertae_sedis	f__Rozellomycota_fam_Incertae_sedis	g__Rozellomycota_gen_Incertae_sedis	NA
ASV_ITS_151	0	0	35	0	0	0	0	0	0	0	0	0	0	0	0	0	0	0	0	0	0	0	0	0	0	0	0	0	0	0	0	0	0	0	0	0	k__Fungi	p__Ascomycota	c__Dothideomycetes	o__Pleosporales	f__Periconiaceae	g__Periconia	s__verrucosa
ASV_ITS_152	0	0	0	0	17	0	0	0	0	0	0	0	0	0	0	0	0	18	0	0	0	0	0	0	0	0	0	0	0	0	0	0	0	0	0	0	k__Fungi	p__Basidiomycota	c__Cystobasidiomycetes	o__Cystobasidiales	f__Cystobasidiaceae	g__Cystobasidium	s__benthicum
ASV_ITS_153	0	34	0	0	0	0	0	0	0	0	0	0	0	0	0	0	0	0	0	0	0	0	0	0	0	0	0	0	0	0	0	0	0	0	0	0	k__Fungi	p__Ascomycota	c__Sordariomycetes	o__Hypocreales	f__Hypocreaceae	g__Trichoderma	NA
ASV_ITS_154	0	0	0	0	0	0	0	0	0	0	0	0	0	0	0	34	0	0	0	0	0	0	0	0	0	0	0	0	0	0	0	0	0	0	0	0	k__Fungi	p__Ascomycota	c__Dothideomycetes	o__Pleosporales	f__Cucurbitariaceae	g__Pyrenochaetopsis	NA
ASV_ITS_155	0	0	0	0	0	0	0	0	0	0	0	0	0	0	0	0	0	0	0	0	0	0	0	0	0	0	0	0	0	0	0	0	22	0	0	12	k__Fungi	p__Basidiomycota	c__Agaricomycetes	o__Agaricales	f__Pleurotaceae	g__Pleurotus	NA
ASV_ITS_156	0	30	0	0	0	0	0	0	0	0	0	0	0	0	0	0	3	0	0	0	0	0	0	0	0	0	0	0	0	0	0	0	0	0	0	0	k__Fungi	p__Basidiomycota	c__Tremellomycetes	o__Filobasidiales	f__Filobasidiaceae	g__Naganishia	s__albida
ASV_ITS_157	0	0	0	0	0	0	11	17	0	0	0	0	5	0	0	0	0	0	0	0	0	0	0	0	0	0	0	0	0	0	0	0	0	0	0	0	k__Fungi	p__Ascomycota	c__Sordariomycetes	o__Hypocreales	f__Nectriaceae	g__Fusarium	s__equiseti
ASV_ITS_158	0	0	0	0	0	0	0	0	0	0	0	0	0	0	0	32	0	0	0	0	0	0	0	0	0	0	0	0	0	0	0	0	0	0	0	0	k__Fungi	p__Ascomycota	c__Sordariomycetes	o__Sordariales	f__Podosporaceae	g__Podospora	NA
ASV_ITS_159	0	31	0	0	0	0	0	0	0	0	0	0	0	0	0	0	0	0	0	0	0	0	0	0	0	0	0	0	0	0	0	0	0	0	0	0	k__Fungi	p__Ascomycota	c__Saccharomycetes	o__Saccharomycetales	f__Debaryomycetaceae	g__Debaryomyces	s__nepalensis
ASV_ITS_160	0	0	0	0	0	0	0	10	0	0	0	0	0	11	0	0	2	8	0	0	0	0	0	0	0	0	0	0	0	0	0	0	0	0	0	0	k__Fungi	p__Ascomycota	c__Sordariomycetes	o__Conioscyphales	f__Conioscyphaceae	g__Conioscypha	s__bambusicola
ASV_ITS_161	0	0	0	0	0	0	0	0	0	0	0	0	0	0	0	31	0	0	0	0	0	0	0	0	0	0	0	0	0	0	0	0	0	0	0	0	k__Fungi	p__Ascomycota	c__Sordariomycetes	o__Sordariales	f__Chaetomiaceae	g__Chaetomium	s__angustispirale
ASV_ITS_162	0	0	0	0	0	0	0	0	0	0	0	0	0	0	0	0	0	31	0	0	0	0	0	0	0	0	0	0	0	0	0	0	0	0	0	0	k__Fungi	p__Ascomycota	c__Eurotiomycetes	o__Eurotiales	f__Trichocomaceae	g__Thermomyces	s__dupontii
ASV_ITS_163	0	0	0	0	0	15	0	0	4	0	11	0	0	0	0	0	0	0	0	0	0	0	0	0	0	0	0	0	0	0	0	0	0	0	0	0	k__Fungi	p__Basidiomycota	c__Tremellomycetes	o__Cystofilobasidiales	f__Cystofilobasidiaceae	g__Cystofilobasidium	NA
ASV_ITS_164	4	15	0	0	0	0	0	10	0	0	0	0	0	0	0	0	0	0	0	0	0	0	0	0	0	0	0	0	0	0	0	0	0	0	0	0	k__Fungi	p__Ascomycota	c__Sordariomycetes	o__Pisorisporiales	f__Pisorisporiales_fam_Incertae_sedis	g__Pisorisporiales_gen_Incertae_sedis	NA
ASV_ITS_165	0	0	0	5	4	0	0	0	0	0	0	0	0	0	0	13	0	6	0	0	0	0	0	0	0	0	0	0	0	0	0	0	0	0	0	0	k__Fungi	p__Ascomycota	c__Dothideomycetes	o__Pleosporales	f__Phaeosphaeriaceae	g__Phaeosphaeria	NA
ASV_ITS_166	7	0	0	20	0	0	0	0	0	0	0	0	0	0	0	0	0	0	0	0	0	0	0	0	0	0	0	0	0	0	0	0	0	0	0	0	k__Fungi	NA	NA	NA	NA	NA	NA
ASV_ITS_167	0	7	0	0	2	7	0	0	0	0	1	0	0	0	0	0	10	0	0	0	0	0	0	0	0	0	0	0	0	0	0	0	0	0	0	0	k__Fungi	p__Ascomycota	c__Sordariomycetes	o__Sordariales	f__Chaetomiaceae	g__Ovatospora	s__mollicella
ASV_ITS_168	0	0	0	27	0	0	0	0	0	0	0	0	0	0	0	0	0	0	0	0	0	0	0	0	0	0	0	0	0	0	0	0	0	0	0	0	k__Fungi	p__Basidiomycota	c__Tremellomycetes	o__Trichosporonales	f__Trichosporonaceae	g__Apiotrichum	s__scarabaeorum
ASV_ITS_169	0	0	0	5	0	0	7	0	0	0	0	0	15	0	0	0	0	0	0	0	0	0	0	0	0	0	0	0	0	0	0	0	0	0	0	0	k__Fungi	p__Basidiomycota	c__Microbotryomycetes	o__Sporidiobolales	f__Sporidiobolaceae	g__Rhodotorula	s__toruloides
ASV_ITS_170	0	10	0	0	0	0	16	0	0	0	0	0	0	0	0	0	0	0	0	0	0	0	0	0	0	0	0	0	0	0	0	0	0	0	0	0	k__Fungi	p__Basidiomycota	c__Microbotryomycetes	o__Sporidiobolales	f__Sporidiobolaceae	g__Rhodotorula	s__sphaerocarpa
ASV_ITS_171	0	0	0	0	0	0	0	26	0	0	0	0	0	0	0	0	0	0	0	0	0	0	0	0	0	0	0	0	0	0	0	0	0	0	0	0	k__Fungi	p__Ascomycota	c__Eurotiomycetes	o__Eurotiales	f__Aspergillaceae	g__Talaromyces	NA
ASV_ITS_172	0	0	0	0	0	0	0	0	0	0	0	0	0	0	0	26	0	0	0	0	0	0	0	0	0	0	0	0	0	0	0	0	0	0	0	0	k__Fungi	NA	NA	NA	NA	NA	NA
ASV_ITS_173	0	0	0	0	0	0	0	0	0	0	0	0	0	0	0	26	0	0	0	0	0	0	0	0	0	0	0	0	0	0	0	0	0	0	0	0	k__Fungi	p__Ascomycota	c__Sordariomycetes	o__Hypocreales	f__Bionectriaceae	g__Clonostachys	s__rosea
ASV_ITS_174	7	0	0	18	0	0	0	0	0	0	0	0	0	0	0	0	0	0	0	0	0	0	0	0	0	0	0	0	0	0	0	0	0	0	0	0	k__Fungi	p__Fungi_phy_Incertae_sedis	c__Fungi_cls_Incertae_sedis	o__Fungi_ord_Incertae_sedis	f__Fungi_fam_Incertae_sedis	g__Fungi_gen_Incertae_sedis	NA
ASV_ITS_175	0	0	25	0	0	0	0	0	0	0	0	0	0	0	0	0	0	0	0	0	0	0	0	0	0	0	0	0	0	0	0	0	0	0	0	0	k__Fungi	p__Ascomycota	c__Sordariomycetes	o__Sordariales	f__Chaetomiaceae	g__Mycothermus	s__thermophilus
ASV_ITS_176	0	0	24	0	0	0	0	0	0	0	0	0	0	0	0	0	0	0	0	0	0	0	0	0	0	0	0	0	0	0	0	0	0	0	0	0	k__Fungi	NA	NA	NA	NA	NA	NA
ASV_ITS_177	0	0	0	0	0	0	24	0	0	0	0	0	0	0	0	0	0	0	0	0	0	0	0	0	0	0	0	0	0	0	0	0	0	0	0	0	k__Fungi	p__Ascomycota	c__Sordariomycetes	o__Hypocreales	f__Hypocreaceae	g__Trichoderma	s__ghanense
ASV_ITS_178	0	0	0	0	0	0	0	0	0	0	0	0	0	0	0	20	0	4	0	0	0	0	0	0	0	0	0	0	0	0	0	0	0	0	0	0	k__Fungi	NA	NA	NA	NA	NA	NA
ASV_ITS_179	18	0	0	0	0	0	0	0	5	0	0	0	0	0	0	0	0	0	0	0	0	0	0	0	0	0	0	0	0	0	0	0	0	0	0	0	k__Fungi	p__Fungi_phy_Incertae_sedis	c__Fungi_cls_Incertae_sedis	o__Fungi_ord_Incertae_sedis	f__Fungi_fam_Incertae_sedis	g__Fungi_gen_Incertae_sedis	NA
ASV_ITS_180	3	0	0	0	0	10	0	0	0	0	0	2	0	0	0	0	0	0	4	0	0	0	0	0	0	4	0	0	0	0	0	0	0	0	0	0	k__Fungi	p__Ascomycota	c__Sordariomycetes	o__Thyridiales	f__Thyridiaceae	g__Thyridium	s__flavostromatum
ASV_ITS_181	0	0	23	0	0	0	0	0	0	0	0	0	0	0	0	0	0	0	0	0	0	0	0	0	0	0	0	0	0	0	0	0	0	0	0	0	k__Fungi	p__Ascomycota	c__Sordariomycetes	o__Chaetosphaeriales	f__Chaetosphaeriaceae	g__Pseudophialocephala	s__humicola
ASV_ITS_182	0	0	5	2	0	0	0	0	0	0	0	0	0	0	0	7	0	9	0	0	0	0	0	0	0	0	0	0	0	0	0	0	0	0	0	0	k__Fungi	p__Ascomycota	c__Leotiomycetes	o__Helotiales	f__Gelatinodiscaceae	g__Neobulgaria	s__pura
ASV_ITS_183	0	0	0	0	23	0	0	0	0	0	0	0	0	0	0	0	0	0	0	0	0	0	0	0	0	0	0	0	0	0	0	0	0	0	0	0	k__Fungi	p__Olpidiomycota	c__Olpidiomycetes	o__Olpidiales	f__Olpidiaceae	g__Olpidium	NA
ASV_ITS_184	0	0	0	0	0	0	23	0	0	0	0	0	0	0	0	0	0	0	0	0	0	0	0	0	0	0	0	0	0	0	0	0	0	0	0	0	k__Fungi	p__Ascomycota	c__Sordariomycetes	o__Sordariales	f__Chaetomiaceae	NA	NA
ASV_ITS_185	0	22	0	0	0	0	0	0	0	0	0	0	0	0	0	0	0	0	0	0	0	0	0	0	0	0	0	0	0	0	0	0	0	0	0	0	k__Fungi	p__Rozellomycota	c__Rozellomycota_cls_Incertae_sedis	o__Rozellomycota_ord_Incertae_sedis	f__Rozellomycota_fam_Incertae_sedis	g__Rozellomycota_gen_Incertae_sedis	NA
ASV_ITS_186	0	0	5	0	0	0	0	0	0	0	0	0	0	17	0	0	0	0	0	0	0	0	0	0	0	0	0	0	0	0	0	0	0	0	0	0	k__Fungi	p__Ascomycota	c__Sordariomycetes	o__Hypocreales	f__Cordycipitaceae	g__Simplicillium	s__aogashimaense
ASV_ITS_187	0	0	0	22	0	0	0	0	0	0	0	0	0	0	0	0	0	0	0	0	0	0	0	0	0	0	0	0	0	0	0	0	0	0	0	0	k__Fungi	p__Basidiomycota	c__Tremellomycetes	o__Trichosporonales	f__Trichosporonaceae	g__Apiotrichum	s__scarabaeorum
ASV_ITS_188	0	0	0	20	0	0	0	0	0	0	2	0	0	0	0	0	0	0	0	0	0	0	0	0	0	0	0	0	0	0	0	0	0	0	0	0	k__Fungi	p__Ascomycota	c__Sordariomycetes	o__Hypocreales	f__Stachybotryaceae	g__Myxospora	NA
ASV_ITS_189	0	0	0	0	0	0	0	13	0	0	0	0	0	0	0	0	0	0	0	0	0	0	0	0	9	0	0	0	0	0	0	0	0	0	0	0	k__Fungi	p__Ascomycota	c__Sordariomycetes	o__Hypocreales	f__Hypocreaceae	g__Trichoderma	NA
ASV_ITS_190	21	0	0	0	0	0	0	0	0	0	0	0	0	0	0	0	0	0	0	0	0	0	0	0	0	0	0	0	0	0	0	0	0	0	0	0	k__Fungi	NA	NA	NA	NA	NA	NA
ASV_ITS_191	0	21	0	0	0	0	0	0	0	0	0	0	0	0	0	0	0	0	0	0	0	0	0	0	0	0	0	0	0	0	0	0	0	0	0	0	k__Fungi	p__Chytridiomycota	c__Spizellomycetes	o__Spizellomycetales	f__Spizellomycetales_fam_Incertae_sedis	g__Spizellomycetales_gen_Incertae_sedis	NA
ASV_ITS_192	0	0	21	0	0	0	0	0	0	0	0	0	0	0	0	0	0	0	0	0	0	0	0	0	0	0	0	0	0	0	0	0	0	0	0	0	k__Fungi	p__Ascomycota	c__Dothideomycetes	o__Pleosporales	f__Phaeosphaeriaceae	g__Neosetophoma	NA
ASV_ITS_193	0	0	0	0	0	6	0	0	0	0	0	3	0	0	0	12	0	0	0	0	0	0	0	0	0	0	0	0	0	0	0	0	0	0	0	0	k__Fungi	NA	NA	NA	NA	NA	NA
ASV_ITS_194	0	0	0	0	0	0	21	0	0	0	0	0	0	0	0	0	0	0	0	0	0	0	0	0	0	0	0	0	0	0	0	0	0	0	0	0	k__Fungi	p__Ascomycota	c__Sordariomycetes	o__Sordariales	f__Chaetomiaceae	g__Chaetomium	s__globosum
ASV_ITS_195	0	0	0	0	0	0	0	0	0	0	0	0	0	0	0	21	0	0	0	0	0	0	0	0	0	0	0	0	0	0	0	0	0	0	0	0	k__Fungi	p__Ascomycota	c__Eurotiomycetes	o__Eurotiales	f__Aspergillaceae	g__Talaromyces	s__yunnanensis

## Sheet: Table 5
Table S5 : Summary of the bacterial isolates used in the in vitro confrontation assay with P. ostreatus. Pairwise identity between ASV affiliated to genera and bacterial isolates is presented.
Bacterial isolates (source)	ASVs	Identity(%)
Brevundimonas sp. strain MB49 (laboratory collection, PQ642315)	asv_16s_195 (genus Brevundimonas sp.)	93*
Pseudomonas sp. strain MB65 (laboratory collection, PQ642331)	asv_16s_19 (genus Pseudomonas sp.)	98
Rhizobium sp. strain MB37 (laboratory collection, PQ642303)	asv_16s_186 (genus Rhizobium sp.)	100
Shinella fusca WF29 (bccm, 24714) https://www.ncbi.nlm.nih.gov/nuccore/OR636875.1	asv_16s_92 (genus Shinella sp.)	100
Asticcacaulis endophyticus ZFGT-14 (bccm, 27605) https://www.ncbi.nlm.nih.gov/nuccore/KF551184.1	asv_16s_144 (genus Asticcacaulis sp.)	97
*Pairwise distances between asv_16s_195 (genus Brevundimonas sp.) and Brevundimonas sp. sequences available in NCBI database, presented an average similarity of 95% with a maximum of 92% (see Table n°6).

## Sheet: Table 6
Table S6 : Estimates of Evolutionary Divergence between Sequences of Brevundimonas sp.
The number of base substitutions per site from between sequences are shown. Analyses were conducted using the Maximum Composite Likelihood model [1]. This analysis involved 62 nucleotide sequences. All ambiguous positions were removed for each sequence pair (pairwise deletion option). There were a total of 246 positions in the final dataset. Evolutionary analyses were conducted in MEGA11 [2]
	Brevundimonas_ASV_16S_195	NR_117268.1_Brevundimonas_olei_strain_MJ15_16S_ribosomal_RNA_partial_sequence	NR_043726.1_Brevundimonas_terrae_strain_KSL-145_16S_ribosomal_RNA_partial_sequence	NR_113238.1_Brevundimonas_diminuta_strain_JCM_2788_16S_ribosomal_RNA_partial_sequence	MW079387.1_Brevundimonas_pondensis_strain_LVF1_16S_ribosomal_RNA_gene_partial_sequence	NR_114708.1_Brevundimonas_diminuta_strain_LMG_2089_16S_ribosomal_RNA_partial_sequence	NR_116722.1_Brevundimonas_naejangsanensis_strain_BIO-TAS2-2_16S_ribosomal_RNA_partial_sequence	NR_117188.1_Brevundimonas_diminuta_ATCC_11568_16S_ribosomal_RNA_partial_sequence	NR_113602.1_Brevundimonas_diminuta_strain_NBRC_12697_16S_ribosomal_RNA_partial_sequence	NR_040805.1_Brevundimonas_diminuta_ATCC_11568_16S_ribosomal_RNA_partial_sequence	MZ276308.1_Brevundimonas_faecalis_strain_CS20.3_16S_ribosomal_RNA_gene_partial_sequence	AJ227779.1_Brevundimonas_vancanneytii_DNA_for_16S_ribosomal_RNA_type_strain_LMG_2337T	NR_117187.1_Brevundimonas_faecalis_strain_CS20.3_16S_ribosomal_RNA_partial_sequence	NR_171448.1_Brevundimonas_lutea_strain_NS26_16S_ribosomal_RNA_partial_sequence	NR_114308.1_Brevundimonas_abyssalis_TAR-001_16S_ribosomal_RNA_partial_sequence	NR_156857.1_Brevundimonas_canariensis_strain_GTAE24_16S_ribosomal_RNA_partial_sequence	NR_037108.1_Brevundimonas_mediterranea_strain_V4.BO.10_16S_ribosomal_RNA_partial_sequence	NR_114709.1_Brevundimonas_poindexterae_strain_FWC40_16S_ribosomal_RNA_partial_sequence	NR_116137.1_Brevundimonas_intermedia_strain_CIP_106444_16S_ribosomal_RNA_partial_sequence	NR_041966.1_Brevundimonas_intermedia_strain_ATCC_15262_16S_ribosomal_RNA_partial_sequence	AB016846.1_Caulobacter_henricii_strain:ATCC15266_gene_for_16S_rRNA_partial_sequence	MW228826.1_Brevundimonas_intermedia_strain_ATCC_15262_16S_ribosomal_RNA_gene_partial_sequence	NR_159912.1_Brevundimonas_humi_strain_CA-15_16S_ribosomal_RNA_partial_sequence	NR_028889.1_Brevundimonas_aurantiaca_strain_CB-R_16S_ribosomal_RNA_partial_sequence	MW228832.1_Brevundimonas_nasdae_strain_GTC_1043_16S_ribosomal_RNA_gene_partial_sequence	NR_113586.1_Brevundimonas_vesicularis_strain_NBRC_12165_16S_ribosomal_RNA_partial_sequence	NR_028633.1_Brevundimonas_nasdae_strain_W1-2B_16S_ribosomal_RNA_partial_sequence	OL347630.1_Brevundimonas_vesicularis_strain_NBRC_12165_16S_ribosomal_RNA_gene_partial_sequence	NR_112078.1_Brevundimonas_vesicularis_strain_IAM_12105_16S_ribosomal_RNA_partial_sequence	NR_037104.1_Brevundimonas_vesicularis_strain_Busing_16S_ribosomal_RNA_partial_sequence	MT444005.1_Brevundimonas_huaxiensis_16S_ribosomal_RNA_gene_partial_sequence	NR_116136.1_Brevundimonas_vesicularis_strain_CIP_101035_16S_ribosomal_RNA_partial_sequence	NR_148791.1_Brevundimonas_albigilva_strain_NHI-13_16S_ribosomal_RNA_partial_sequence	MW578399.1_Brevundimonas_vesicularis_strain_NBRC_12165_16S_ribosomal_RNA_gene_partial_sequence	LN681560.1_Brevundimonas_vesicularis_partial_16S_rRNA_gene_type_strain_DSM_7226T	NR_041963.1_Phenylobacterium_conjunctum_strain_FWC_21_16S_ribosomal_RNA_partial_sequence	NR_116135.1_Brevundimonas_bacteroides_strain_CIP_101031_16S_ribosomal_RNA_partial_sequence	MH094643.1_Brevundimonas_fluminis_strain_LA-55_16S_ribosomal_RNA_gene_partial_sequence	NR_112031.1_Brevundimonas_bacteroides_strain_ATCC_15254_16S_ribosomal_RNA_partial_sequence	NR_113611.1_Brevundimonas_bullata_strain_NBRC_13290_16S_ribosomal_RNA_partial_sequence	NR_118765.1_Brevundimonas_halotolerans_strain_MCS24_16S_ribosomal_RNA_partial_sequence	NR_116194.1_Brevundimonas_basaltis_strain_J22_16S_ribosomal_RNA_partial_sequence	NR_037105.1_Brevundimonas_bacteroides_strain_CB7_16S_ribosomal_RNA_partial_sequence	LT899984.1_Brevundimonas_bullata_partial_16S_rRNA_gene_strain_HAMBI_262	NR_043770.1_Brevundimonas_aveniformis_strain_EMB102_16S_ribosomal_RNA_partial_sequence	MW442968.1_Brevundimonas_sp._GRTSA-9_16S_ribosomal_RNA_gene_partial_sequence	NR_043315.1_Brevundimonas_kwangchunensis_strain_KSL-102_16S_ribosomal_RNA_partial_sequence	NR_037107.1_Brevundimonas_subvibrioides_ATCC_15264_strain_CB81_16S_ribosomal_RNA_partial_sequence	NR_112028.1_Brevundimonas_subvibrioides_ATCC_15264_16S_ribosomal_RNA_partial_sequence
Brevundimonas_ASV_16S_195
NR_117268.1_Brevundimonas_olei_strain_MJ15_16S_ribosomal_RNA_partial_sequence	0
NR_043726.1_Brevundimonas_terrae_strain_KSL-145_16S_ribosomal_RNA_partial_sequence	0.0205405	0.0205405
NR_113238.1_Brevundimonas_diminuta_strain_JCM_2788_16S_ribosomal_RNA_partial_sequence	0.0246802	0.0246802	0.0205405
MW079387.1_Brevundimonas_pondensis_strain_LVF1_16S_ribosomal_RNA_gene_partial_sequence	0.0247328	0.0247328	0.00407845	0.0247328
NR_114708.1_Brevundimonas_diminuta_strain_LMG_2089_16S_ribosomal_RNA_partial_sequence	0.0246802	0.0246802	0.0205405	0	0.0247328
NR_116722.1_Brevundimonas_naejangsanensis_strain_BIO-TAS2-2_16S_ribosomal_RNA_partial_sequence	0.0246802	0.0246802	0.0205405	0	0.0247328	0
NR_117188.1_Brevundimonas_diminuta_ATCC_11568_16S_ribosomal_RNA_partial_sequence	0.0246802	0.0246802	0.0205405	0	0.0247328	0	0
NR_113602.1_Brevundimonas_diminuta_strain_NBRC_12697_16S_ribosomal_RNA_partial_sequence	0.0246802	0.0246802	0.0205405	0	0.0247328	0	0	0
NR_040805.1_Brevundimonas_diminuta_ATCC_11568_16S_ribosomal_RNA_partial_sequence	0.0246802	0.0246802	0.0205405	0	0.0247328	0	0	0	0
MZ276308.1_Brevundimonas_faecalis_strain_CS20.3_16S_ribosomal_RNA_gene_partial_sequence	0.0247328	0.0247328	0.00407845	0.0247328	0	0.0247328	0.0247328	0.0247328	0.0247328	0.0247328
AJ227779.1_Brevundimonas_vancanneytii_DNA_for_16S_ribosomal_RNA_type_strain_LMG_2337T	0.0246802	0.0246802	0.0205405	0	0.0247328	0	0	0	0	0	0.0247328
NR_117187.1_Brevundimonas_faecalis_strain_CS20.3_16S_ribosomal_RNA_partial_sequence	0.028892	0.028892	0.0247328	0.00407845	0.0205405	0.00407845	0.00407845	0.00407845	0.00407845	0.00407845	0.0205405	0.00407845
NR_171448.1_Brevundimonas_lutea_strain_NS26_16S_ribosomal_RNA_partial_sequence	0.0292043	0.0292043	0.042067	0.0463344	0.046436	0.0463344	0.0463344	0.0463344	0.0463344	0.0463344	0.046436	0.0463344	0.0507241
NR_114308.1_Brevundimonas_abyssalis_TAR-001_16S_ribosomal_RNA_partial_sequence	0.0290004	0.0290004	0.0331861	0.0123122	0.0289384	0.0123122	0.0123122	0.0123122	0.0123122	0.0123122	0.0289384	0.0123122	0.00818031	0.0509204
NR_156857.1_Brevundimonas_canariensis_strain_GTAE24_16S_ribosomal_RNA_partial_sequence	0.0290004	0.0290004	0.0331861	0.0123122	0.0289384	0.0123122	0.0123122	0.0123122	0.0123122	0.0123122	0.0289384	0.0123122	0.00818031	0.0509204	0
NR_037108.1_Brevundimonas_mediterranea_strain_V4.BO.10_16S_ribosomal_RNA_partial_sequence	0.037935	0.037935	0.0510052	0.055329	0.0554519	0.055329	0.055329	0.055329	0.055329	0.055329	0.0554519	0.055329	0.0597968	0.00821057	0.0600313	0.0600313
NR_114709.1_Brevundimonas_poindexterae_strain_FWC40_16S_ribosomal_RNA_partial_sequence	0.037935	0.037935	0.0510052	0.055329	0.0554519	0.055329	0.055329	0.055329	0.055329	0.055329	0.0554519	0.055329	0.0597968	0.00821057	0.0600313	0.0600313	0
NR_116137.1_Brevundimonas_intermedia_strain_CIP_106444_16S_ribosomal_RNA_partial_sequence	0.037935	0.037935	0.0510052	0.055329	0.0554519	0.055329	0.055329	0.055329	0.055329	0.055329	0.0554519	0.055329	0.0597968	0.00821057	0.0600313	0.0600313	0	0
NR_041966.1_Brevundimonas_intermedia_strain_ATCC_15262_16S_ribosomal_RNA_partial_sequence	0.037935	0.037935	0.0510052	0.055329	0.0554519	0.055329	0.055329	0.055329	0.055329	0.055329	0.0554519	0.055329	0.0597968	0.00821057	0.0600313	0.0600313	0	0	0
AB016846.1_Caulobacter_henricii_strain:ATCC15266_gene_for_16S_rRNA_partial_sequence	0.0422984	0.0422984	0.0554519	0.0597968	0.0510052	0.0597968	0.0597968	0.0597968	0.0597968	0.0597968	0.0510052	0.0597968	0.055329	0.012358	0.0555449	0.0555449	0.00407845	0.00407845	0.00407845	0.00407845
MW228826.1_Brevundimonas_intermedia_strain_ATCC_15262_16S_ribosomal_RNA_gene_partial_sequence	0.0422984	0.0422984	0.0554519	0.0597968	0.0510052	0.0597968	0.0597968	0.0597968	0.0597968	0.0597968	0.0510052	0.0597968	0.055329	0.012358	0.0555449	0.0555449	0.00407845	0.00407845	0.00407845	0.00407845	0
NR_159912.1_Brevundimonas_humi_strain_CA-15_16S_ribosomal_RNA_partial_sequence	0.0422984	0.0422984	0.0554519	0.0597968	0.0510052	0.0597968	0.0597968	0.0597968	0.0597968	0.0597968	0.0510052	0.0597968	0.055329	0.0248654	0.0642612	0.0642612	0.0164113	0.0164113	0.0164113	0.0164113	0.0122668	0.0122668
NR_028889.1_Brevundimonas_aurantiaca_strain_CB-R_16S_ribosomal_RNA_partial_sequence	0.0422984	0.0422984	0.0554519	0.0597968	0.0510052	0.0597968	0.0597968	0.0597968	0.0597968	0.0597968	0.0510052	0.0597968	0.055329	0.012358	0.0555449	0.0555449	0.00407845	0.00407845	0.00407845	0.00407845	0	0	0.0122668
MW228832.1_Brevundimonas_nasdae_strain_GTC_1043_16S_ribosomal_RNA_gene_partial_sequence	0.0422984	0.0422984	0.0554519	0.0597968	0.0510052	0.0597968	0.0597968	0.0597968	0.0597968	0.0597968	0.0510052	0.0597968	0.055329	0.012358	0.0555449	0.0555449	0.00407845	0.00407845	0.00407845	0.00407845	0	0	0.0122668	0
NR_113586.1_Brevundimonas_vesicularis_strain_NBRC_12165_16S_ribosomal_RNA_partial_sequence	0.04659	0.04659	0.0597968	0.064153	0.0642965	0.064153	0.064153	0.064153	0.064153	0.064153	0.0642965	0.064153	0.0686741	0.0164987	0.0689454	0.0689454	0.0081674	0.0081674	0.0081674	0.0081674	0.0122927	0.0122927	0.0247328	0.0122927	0.0122927
NR_028633.1_Brevundimonas_nasdae_strain_W1-2B_16S_ribosomal_RNA_partial_sequence	0.04659	0.04659	0.0597968	0.064153	0.0642965	0.064153	0.064153	0.064153	0.064153	0.064153	0.0642965	0.064153	0.0686741	0.0164987	0.0689454	0.0689454	0.0081674	0.0081674	0.0081674	0.0081674	0.0122927	0.0122927	0.0247328	0.0122927	0.0122927	0
OL347630.1_Brevundimonas_vesicularis_strain_NBRC_12165_16S_ribosomal_RNA_gene_partial_sequence	0.04659	0.04659	0.0597968	0.064153	0.0642965	0.064153	0.064153	0.064153	0.064153	0.064153	0.0642965	0.064153	0.0686741	0.0164987	0.0689454	0.0689454	0.0081674	0.0081674	0.0081674	0.0081674	0.0122927	0.0122927	0.0247328	0.0122927	0.0122927	0	0
NR_112078.1_Brevundimonas_vesicularis_strain_IAM_12105_16S_ribosomal_RNA_partial_sequence	0.04659	0.04659	0.0597968	0.064153	0.0642965	0.064153	0.064153	0.064153	0.064153	0.064153	0.0642965	0.064153	0.0686741	0.0164987	0.0689454	0.0689454	0.0081674	0.0081674	0.0081674	0.0081674	0.0122927	0.0122927	0.0247328	0.0122927	0.0122927	0	0	0
NR_037104.1_Brevundimonas_vesicularis_strain_Busing_16S_ribosomal_RNA_partial_sequence	0.04659	0.04659	0.0597968	0.064153	0.0642965	0.064153	0.064153	0.064153	0.064153	0.064153	0.0642965	0.064153	0.0686741	0.0164987	0.0689454	0.0689454	0.0081674	0.0081674	0.0081674	0.0081674	0.0122927	0.0122927	0.0247328	0.0122927	0.0122927	0	0	0	0
MT444005.1_Brevundimonas_huaxiensis_16S_ribosomal_RNA_gene_partial_sequence	0.04659	0.04659	0.0597968	0.064153	0.0642965	0.064153	0.064153	0.064153	0.064153	0.064153	0.0642965	0.064153	0.0686741	0.0164987	0.0689454	0.0689454	0.0081674	0.0081674	0.0081674	0.0081674	0.0122927	0.0122927	0.0247328	0.0122927	0.0122927	0	0	0	0	0
NR_116136.1_Brevundimonas_vesicularis_strain_CIP_101035_16S_ribosomal_RNA_partial_sequence	0.04659	0.04659	0.0597968	0.064153	0.0642965	0.064153	0.064153	0.064153	0.064153	0.064153	0.0642965	0.064153	0.0686741	0.0164987	0.0689454	0.0689454	0.0081674	0.0081674	0.0081674	0.0081674	0.0122927	0.0122927	0.0247328	0.0122927	0.0122927	0	0	0	0	0	0
NR_148791.1_Brevundimonas_albigilva_strain_NHI-13_16S_ribosomal_RNA_partial_sequence	0.04659	0.04659	0.0597968	0.064153	0.0642965	0.064153	0.064153	0.064153	0.064153	0.064153	0.0642965	0.064153	0.0686741	0.0164987	0.0689454	0.0689454	0.0081674	0.0081674	0.0081674	0.0081674	0.0122927	0.0122927	0.0247328	0.0122927	0.0122927	0	0	0	0	0	0	0
MW578399.1_Brevundimonas_vesicularis_strain_NBRC_12165_16S_ribosomal_RNA_gene_partial_sequence	0.04659	0.04659	0.0597968	0.064153	0.0642965	0.064153	0.064153	0.064153	0.064153	0.064153	0.0642965	0.064153	0.0686741	0.0164987	0.0689454	0.0689454	0.0081674	0.0081674	0.0081674	0.0081674	0.0122927	0.0122927	0.0247328	0.0122927	0.0122927	0	0	0	0	0	0	0	0
LN681560.1_Brevundimonas_vesicularis_partial_16S_rRNA_gene_type_strain_DSM_7226T	0.04659	0.04659	0.0597968	0.064153	0.0642965	0.064153	0.064153	0.064153	0.064153	0.064153	0.0642965	0.064153	0.0686741	0.0164987	0.0689454	0.0689454	0.0081674	0.0081674	0.0081674	0.0081674	0.0122927	0.0122927	0.0247328	0.0122927	0.0122927	0	0	0	0	0	0	0	0	0
NR_041963.1_Phenylobacterium_conjunctum_strain_FWC_21_16S_ribosomal_RNA_partial_sequence	0.0507241	0.0507241	0.0550232	0.0419754	0.0594647	0.0419754	0.0419754	0.0419754	0.0419754	0.0419754	0.0594647	0.0419754	0.0463344	0.0551447	0.0376668	0.0376668	0.0642965	0.0642965	0.0642965	0.0642965	0.0688284	0.0688284	0.0776382	0.0688284	0.0688284	0.0732276	0.0732276	0.0732276	0.0732276	0.0732276	0.0732276	0.0732276	0.0732276	0.0732276	0.0732276
NR_116135.1_Brevundimonas_bacteroides_strain_CIP_101031_16S_ribosomal_RNA_partial_sequence	0.0556383	0.0556383	0.0602677	0.0646595	0.0557626	0.0646595	0.0646595	0.0646595	0.0646595	0.0646595	0.0557626	0.0646595	0.0601327	0.0249994	0.0691807	0.0691807	0.0164987	0.0164987	0.0164987	0.0164987	0.0123318	0.0123318	0.0164987	0.0123318	0.0123318	0.0248654	0.0248654	0.0248654	0.0248654	0.0248654	0.0248654	0.0248654	0.0248654	0.0248654	0.0248654	0.0736442
MH094643.1_Brevundimonas_fluminis_strain_LA-55_16S_ribosomal_RNA_gene_partial_sequence	0.0593334	0.0593334	0.046436	0.042159	0.042067	0.042159	0.042159	0.042159	0.042159	0.042159	0.042067	0.042159	0.0378106	0.0331326	0.0465129	0.0465129	0.0418381	0.0418381	0.0418381	0.0418381	0.0375241	0.0375241	0.0332399	0.0375241	0.0375241	0.050446	0.050446	0.050446	0.050446	0.050446	0.050446	0.050446	0.050446	0.050446	0.050446	0.0682898	0.042067
NR_112031.1_Brevundimonas_bacteroides_strain_ATCC_15254_16S_ribosomal_RNA_partial_sequence	0.0556383	0.0556383	0.0602677	0.0646595	0.0557626	0.0646595	0.0646595	0.0646595	0.0646595	0.0646595	0.0557626	0.0646595	0.0601327	0.0249994	0.0691807	0.0691807	0.0164987	0.0164987	0.0164987	0.0164987	0.0123318	0.0123318	0.0164987	0.0123318	0.0123318	0.0248654	0.0248654	0.0248654	0.0248654	0.0248654	0.0248654	0.0248654	0.0248654	0.0248654	0.0248654	0.0736442	0	0.042067
NR_113611.1_Brevundimonas_bullata_strain_NBRC_13290_16S_ribosomal_RNA_partial_sequence	0.0593334	0.0593334	0.046436	0.042159	0.042067	0.042159	0.042159	0.042159	0.042159	0.042159	0.042067	0.042159	0.0378106	0.028892	0.0465129	0.0465129	0.0375241	0.0375241	0.0375241	0.0375241	0.0332399	0.0332399	0.0375241	0.0332399	0.0332399	0.0460816	0.0460816	0.0460816	0.0460816	0.0460816	0.0460816	0.0460816	0.0460816	0.0460816	0.0460816	0.0682898	0.0377284	0.00407845	0.0377284
NR_118765.1_Brevundimonas_halotolerans_strain_MCS24_16S_ribosomal_RNA_partial_sequence	0.0593334	0.0593334	0.046436	0.042159	0.042067	0.042159	0.042159	0.042159	0.042159	0.042159	0.042067	0.042159	0.0378106	0.028892	0.0465129	0.0465129	0.0375241	0.0375241	0.0375241	0.0375241	0.0332399	0.0332399	0.0375241	0.0332399	0.0332399	0.0460816	0.0460816	0.0460816	0.0460816	0.0460816	0.0460816	0.0460816	0.0460816	0.0460816	0.0460816	0.0682898	0.0377284	0.00407845	0.0377284	0
NR_116194.1_Brevundimonas_basaltis_strain_J22_16S_ribosomal_RNA_partial_sequence	0.055329	0.055329	0.0510052	0.0642965	0.04659	0.0642965	0.0642965	0.0642965	0.0642965	0.0642965	0.04659	0.0642965	0.0597968	0.0332399	0.0687906	0.0687906	0.0246802	0.0246802	0.0246802	0.0246802	0.0204971	0.0204971	0.0164113	0.0204971	0.0204971	0.0330617	0.0330617	0.0330617	0.0330617	0.0330617	0.0330617	0.0330617	0.0330617	0.0330617	0.0330617	0.0911452	0.0248123	0.0248654	0.0248123	0.0206502	0.0206502
NR_037105.1_Brevundimonas_bacteroides_strain_CB7_16S_ribosomal_RNA_partial_sequence	0.0556383	0.0556383	0.0602677	0.0646595	0.0557626	0.0646595	0.0646595	0.0646595	0.0646595	0.0646595	0.0557626	0.0646595	0.0601327	0.0249994	0.0691807	0.0691807	0.0164987	0.0164987	0.0164987	0.0164987	0.0123318	0.0123318	0.0164987	0.0123318	0.0123318	0.0248654	0.0248654	0.0248654	0.0248654	0.0248654	0.0248654	0.0248654	0.0248654	0.0248654	0.0248654	0.0736442	0	0.042067	0	0.0377284	0.0377284	0.0248123
LT899984.1_Brevundimonas_bullata_partial_16S_rRNA_gene_strain_HAMBI_262	0.0593334	0.0593334	0.046436	0.042159	0.042067	0.042159	0.042159	0.042159	0.042159	0.042159	0.042067	0.042159	0.0378106	0.028892	0.0465129	0.0465129	0.0375241	0.0375241	0.0375241	0.0375241	0.0332399	0.0332399	0.0375241	0.0332399	0.0332399	0.0460816	0.0460816	0.0460816	0.0460816	0.0460816	0.0460816	0.0460816	0.0460816	0.0460816	0.0460816	0.0682898	0.0377284	0.00407845	0.0377284	0	0	0.0206502	0.0377284
NR_043770.1_Brevundimonas_aveniformis_strain_EMB102_16S_ribosomal_RNA_partial_sequence	0.0510243	0.0510243	0.0555959	0.0599522	0.0511374	0.0599522	0.0599522	0.0599522	0.0599522	0.0599522	0.0511374	0.0599522	0.0554724	0.0249285	0.0644286	0.0644286	0.0335782	0.0335782	0.0335782	0.0335782	0.0292789	0.0292789	0.0250093	0.0292789	0.0292789	0.0250633	0.0250633	0.0250633	0.0250633	0.0250633	0.0250633	0.0250633	0.0250633	0.0250633	0.0250633	0.0778411	0.0337621	0.0333244	0.0337621	0.0376197	0.0376197	0.042083	0.0337621	0.0376197
MW442968.1_Brevundimonas_sp._GRTSA-9_16S_ribosomal_RNA_gene_partial_sequence	0.0640102	0.0640102	0.0510052	0.0466927	0.0554519	0.0466927	0.0466927	0.0466927	0.0466927	0.0466927	0.0554519	0.0466927	0.0511182	0.0375241	0.0600313	0.0600313	0.028892	0.028892	0.028892	0.028892	0.0331326	0.0331326	0.028892	0.0331326	0.0331326	0.037322	0.037322	0.037322	0.037322	0.037322	0.037322	0.037322	0.037322	0.037322	0.037322	0.073063	0.0376053	0.012358	0.0376053	0.0165339	0.0165339	0.0205841	0.0376053	0.0165339	0.0464535
NR_043315.1_Brevundimonas_kwangchunensis_strain_KSL-102_16S_ribosomal_RNA_partial_sequence	0.059664	0.059664	0.0466927	0.0599302	0.0422984	0.0599302	0.0599302	0.0599302	0.0599302	0.0599302	0.0422984	0.0599302	0.0554519	0.0290473	0.0644052	0.0644052	0.0205405	0.0205405	0.0205405	0.0205405	0.0163767	0.0163767	0.0205405	0.0163767	0.0163767	0.028892	0.028892	0.028892	0.028892	0.028892	0.028892	0.028892	0.028892	0.028892	0.028892	0.0866901	0.0206502	0.0206942	0.0206502	0.0164987	0.0164987	0.00406993	0.0206502	0.0164987	0.0378251	0.0164461
NR_037107.1_Brevundimonas_subvibrioides_ATCC_15264_strain_CB81_16S_ribosomal_RNA_partial_sequence	0.0685205	0.0685205	0.0554519	0.0511182	0.0510052	0.0511182	0.0511182	0.0511182	0.0511182	0.0511182	0.0510052	0.0511182	0.0466927	0.0375241	0.0555449	0.0555449	0.028892	0.028892	0.028892	0.028892	0.0246802	0.0246802	0.028892	0.0246802	0.0246802	0.037322	0.037322	0.037322	0.037322	0.037322	0.037322	0.037322	0.037322	0.037322	0.037322	0.0776382	0.0290473	0.012358	0.0290473	0.00821057	0.00821057	0.0122668	0.0290473	0.00821057	0.0464535	0.00818458	0.0081674
NR_112028.1_Brevundimonas_subvibrioides_ATCC_15264_16S_ribosomal_RNA_partial_sequence	0.0685205	0.0685205	0.0554519	0.0511182	0.0510052	0.0511182	0.0511182	0.0511182	0.0511182	0.0511182	0.0510052	0.0511182	0.0466927	0.0375241	0.0555449	0.0555449	0.028892	0.028892	0.028892	0.028892	0.0246802	0.0246802	0.028892	0.0246802	0.0246802	0.037322	0.037322	0.037322	0.037322	0.037322	0.037322	0.037322	0.037322	0.037322	0.037322	0.0776382	0.0290473	0.012358	0.0290473	0.00821057	0.00821057	0.0122668	0.0290473	0.00821057	0.0464535	0.00818458	0.0081674	0
NR_025831.1_Brevundimonas_bullata_strain_IAM_13153_16S_ribosomal_RNA_partial_sequence	0.0600975	0.0600975	0.0470317	0.0426991	0.0426047	0.0426991	0.0426991	0.0426991	0.0426991	0.0426991	0.0426047	0.0426991	0.0382933	0.0292542	0.0471106	0.0471106	0.0379994	0.0379994	0.0379994	0.0379994	0.0336595	0.0336595	0.0379994	0.0336595	0.0336595	0.0466682	0.0466682	0.0466682	0.0466682	0.0466682	0.0466682	0.0466682	0.0466682	0.0466682	0.0466682	0.0691756	0.038209	0.00412898	0.038209	0	0	0.0209092	0.038209	0	0.0380975	0.0167415	0.0167054	0.00831296	0.00831296
NR_044186.1_Brevundimonas_lenta_strain_DS-18_16S_ribosomal_RNA_partial_sequence	0.0685205	0.0685205	0.0554519	0.0511182	0.0510052	0.0511182	0.0511182	0.0511182	0.0511182	0.0511182	0.0510052	0.0511182	0.0466927	0.0375241	0.0555449	0.0555449	0.028892	0.028892	0.028892	0.028892	0.0246802	0.0246802	0.028892	0.0246802	0.0246802	0.037322	0.037322	0.037322	0.037322	0.037322	0.037322	0.037322	0.037322	0.037322	0.037322	0.0776382	0.0290473	0.012358	0.0290473	0.00821057	0.00821057	0.0122668	0.0290473	0.00821057	0.0464535	0.00818458	0.0081674	0	0
NR_074136.1_Brevundimonas_subvibrioides_ATCC_15264_16S_ribosomal_RNA_partial_sequence	0.0685205	0.0685205	0.0554519	0.0511182	0.0510052	0.0511182	0.0511182	0.0511182	0.0511182	0.0511182	0.0510052	0.0511182	0.0466927	0.0375241	0.0555449	0.0555449	0.028892	0.028892	0.028892	0.028892	0.0246802	0.0246802	0.028892	0.0246802	0.0246802	0.037322	0.037322	0.037322	0.037322	0.037322	0.037322	0.037322	0.037322	0.037322	0.037322	0.0776382	0.0290473	0.012358	0.0290473	0.00821057	0.00821057	0.0122668	0.0290473	0.00821057	0.0464535	0.00818458	0.0081674	0	0
NR_133989.1_Brevundimonas_denitrificans_strain_TAR-002_16S_ribosomal_RNA_partial_sequence	0.064153	0.064153	0.0422984	0.064153	0.037935	0.064153	0.064153	0.064153	0.064153	0.064153	0.037935	0.064153	0.059664	0.0333115	0.0686364	0.0686364	0.0247328	0.0247328	0.0247328	0.0247328	0.0205405	0.0205405	0.0247328	0.0205405	0.0205405	0.0331326	0.0331326	0.0331326	0.0331326	0.0331326	0.0331326	0.0331326	0.0331326	0.0331326	0.0331326	0.0820601	0.0248654	0.0333115	0.0248654	0.0290473	0.0290473	0.0163767	0.0248654	0.0290473	0.0421751	0.0289537	0.0122668	0.0205405	0.0205405
NR_041965.1_Brevundimonas_alba_strain_DSM_4736_16S_ribosomal_RNA_partial_sequence	0.064153	0.064153	0.0422984	0.064153	0.037935	0.064153	0.064153	0.064153	0.064153	0.064153	0.037935	0.064153	0.059664	0.0333115	0.0686364	0.0686364	0.0247328	0.0247328	0.0247328	0.0247328	0.0205405	0.0205405	0.0247328	0.0205405	0.0205405	0.0331326	0.0331326	0.0331326	0.0331326	0.0331326	0.0331326	0.0331326	0.0331326	0.0331326	0.0331326	0.0820601	0.0248654	0.0333115	0.0248654	0.0290473	0.0290473	0.0163767	0.0248654	0.0290473	0.0421751	0.0289537	0.0122668	0.0205405	0.0205405
NR_113834.1_Brevundimonas_subvibrioides_strain_NBRC_16000_16S_ribosomal_RNA_partial_sequence	0.0685205	0.0685205	0.0554519	0.0511182	0.0510052	0.0511182	0.0511182	0.0511182	0.0511182	0.0511182	0.0510052	0.0511182	0.0466927	0.0375241	0.0555449	0.0555449	0.028892	0.028892	0.028892	0.028892	0.0246802	0.0246802	0.028892	0.0246802	0.0246802	0.037322	0.037322	0.037322	0.037322	0.037322	0.037322	0.037322	0.037322	0.037322	0.037322	0.0776382	0.0290473	0.012358	0.0290473	0.00821057	0.00821057	0.0122668	0.0290473	0.00821057	0.0464535	0.00818458	0.0081674	0	0
NR_117900.2_Brevundimonas_viscosa_strain_F3_16S_ribosomal_RNA_partial_sequence	0.0690628	0.0690628	0.0738115	0.0782589	0.069219	0.0782589	0.0782589	0.0782589	0.0782589	0.0782589	0.069219	0.0782589	0.0736442	0.0378106	0.0828608	0.0828608	0.0291097	0.0291097	0.0291097	0.0291097	0.0248654	0.0248654	0.0291097	0.0248654	0.0248654	0.0206942	0.0206942	0.0206942	0.0206942	0.0206942	0.0206942	0.0206942	0.0206942	0.0206942	0.0206942	0.0966087	0.0292674	0.0551447	0.0292674	0.0507241	0.0507241	0.0375241	0.0292674	0.0507241	0.0295026	0.0505565	0.0333115	0.0418381	0.0418381
MK778866.1_Brevundimonas_bullata_strain_NBRC_13290_16S_ribosomal_RNA_gene_partial_sequence	0.0607214	0.0607214	0.0475177	0.0476245	0.0430433	0.0476245	0.0476245	0.0476245	0.0476245	0.0476245	0.0430433	0.0476245	0.0431396	0.0295493	0.052113	0.052113	0.0383869	0.0383869	0.0383869	0.0383869	0.0340014	0.0340014	0.0383869	0.0340014	0.0340014	0.0471466	0.0471466	0.0471466	0.0471466	0.0471466	0.0471466	0.0471466	0.0471466	0.0471466	0.0471466	0.0745384	0.0386008	0.00836908	0.0386008	0.00417007	0.00417007	0.0211202	0.0386008	0.00417007	0.038487	0.0212126	0.0168737	0.0126385	0.0126385
MW079399.1_Brevundimonas_goettingensis_strain_LVF2_16S_ribosomal_RNA_gene_partial_sequence	0.0779041	0.0779041	0.0646595	0.0602677	0.0601327	0.0602677	0.0602677	0.0602677	0.0602677	0.0602677	0.0601327	0.0602677	0.0557626	0.0463344	0.0647695	0.0647695	0.0375241	0.0375241	0.0375241	0.0375241	0.0332399	0.0332399	0.0375241	0.0332399	0.0332399	0.0460816	0.0460816	0.0460816	0.0460816	0.0460816	0.0460816	0.0460816	0.0460816	0.0460816	0.0460816	0.0780811	0.0205405	0.0208055	0.0205405	0.016587	0.016587	0.0206502	0.0205405	0.016587	0.0554724	0.0165339	0.0164987	0.00821057	0.00821057
NR_037106.1_Brevundimonas_variabilis_strain_CB17_16S_ribosomal_RNA_partial_sequence	0.0779041	0.0779041	0.0646595	0.0602677	0.0601327	0.0602677	0.0602677	0.0602677	0.0602677	0.0602677	0.0601327	0.0602677	0.0557626	0.0463344	0.0647695	0.0647695	0.0375241	0.0375241	0.0375241	0.0375241	0.0332399	0.0332399	0.0375241	0.0332399	0.0332399	0.0460816	0.0460816	0.0460816	0.0460816	0.0460816	0.0460816	0.0460816	0.0460816	0.0460816	0.0460816	0.0780811	0.0205405	0.0208055	0.0205405	0.016587	0.016587	0.0206502	0.0205405	0.016587	0.0554724	0.0165339	0.0164987	0.00821057	0.00821057
KY907031.1_Brevundimonas_mongoliensis_strain_R-10-10_16S_ribosomal_RNA_gene_partial_sequence	0.0779041	0.0779041	0.0646595	0.0602677	0.0601327	0.0602677	0.0602677	0.0602677	0.0602677	0.0602677	0.0601327	0.0602677	0.0557626	0.0463344	0.0647695	0.0647695	0.0375241	0.0375241	0.0375241	0.0375241	0.0332399	0.0332399	0.0375241	0.0332399	0.0332399	0.0460816	0.0460816	0.0460816	0.0460816	0.0460816	0.0460816	0.0460816	0.0460816	0.0460816	0.0460816	0.0780811	0.0205405	0.0208055	0.0205405	0.016587	0.016587	0.0206502	0.0205405	0.016587	0.0554724	0.0165339	0.0164987	0.00821057	0.00821057
MF436701.1_Brevundimonas_mongoliensis_strain_R-10-10_16S_ribosomal_RNA_gene_partial_sequence	0.0779041	0.0779041	0.0646595	0.0602677	0.0601327	0.0602677	0.0602677	0.0602677	0.0602677	0.0602677	0.0601327	0.0602677	0.0557626	0.0463344	0.0647695	0.0647695	0.0375241	0.0375241	0.0375241	0.0375241	0.0332399	0.0332399	0.0375241	0.0332399	0.0332399	0.0460816	0.0460816	0.0460816	0.0460816	0.0460816	0.0460816	0.0460816	0.0460816	0.0460816	0.0460816	0.0780811	0.0205405	0.0208055	0.0205405	0.016587	0.016587	0.0206502	0.0205405	0.016587	0.0554724	0.0165339	0.0164987	0.00821057	0.00821057
MW198158.1_Brevundimonas_diminuta_ATCC_11568_16S_ribosomal_RNA_gene_partial_sequence	0.0288311	0.0288311	0.0239901	0	0.0289029	0	0	0	0	0	0.0289029	0	0.00475764	0.0543477	0.0143776	0.0143776	0.0596491	0.0596491	0.0596491	0.0596491	0.0648881	0.0648881	0.0648881	0.0648881	0.0648881	0.0699874	0.0699874	0.0699874	0.0699874	0.0699874	0.0699874	0.0699874	0.0699874	0.0699874	0.0699874	0.0492051	0.0706353	0.0494581	0.0706353	0.0494581	0.0494581	0.0701707	0.0706353	0.0494581	0.0705243	0.0495541	0.0650575	0.0547354	0.0547354
Average Dissimilarities	0.0471186
Average Similiarities (1-Average Dissimilarities)	0.952881
Maximum Dissimilarity	0.0779041
Maximum Similarity (1 - Maximum dissimylarity)	0.922096
1. Tamura K., Nei M., and Kumar S. (2004). Prospects for inferring very large phylogenies by using the neighbor-joining method. Proceedings of the National Academy of Sciences (USA) 101:11030-11035.
2. Tamura K., Stecher G., and Kumar S. (2021). MEGA 11: Molecular Evolutionary Genetics Analysis Version 11. Molecular Biology and Evolution https://doi.org/10.1093/molbev/msab120.
Disclaimer: Although utmost care has been taken to ensure the correctness of the caption, the caption text is provided "as is" without any warranty of any kind. Authors advise the user to carefully check the caption prior to its use for any purpose and report any errors or problems to the authors immediately (www.megasoftware.net). In no event shall the authors and their employers be liable for a…
[truncated: 13 more columns]

## Sheet: Table 7
Table S7 : Alpha diversity of bacterial (A) and fungal (B) communities in the enrichment cultures and in the lignocellulosic substrate.
Letters differ by Tukey's test (P < 0.05).
*Significantly different between Enrichment and Lignocellulosic substrate, Tukey test, P < 0.05.
A.
Factors	Enrichment			Lignocellulosic substrate				Treatment	Enrichment			Lignocellulosic substrate
	Shannon index	Simpson index	Species richness	Shannon index	Simpson index	Species richness			Shannon index	Simpson index	Species richness	Shannon index	Simpson index	Species richness
CO2
Modified CO2	40.6 ± 29.9a	14.1 ± 7.29a	293 ± 123a	15.3 ± 2.74a	10.4 ± 2.44a	27.6 ± 3.70a		MSM_atm	66,4 ± 38,05ab	16,6 ± 11,9a	413,3 ± 11a	14,3 ± 6a	9,5 ± 4,96a	24,6 ± 7,23a
Ambiant CO2	33 ± 32.6a	9.69 ± 8.62a	227 ± 178a	13.1 ± 7.43a	9.27 ± 6.57a	23.3 ± 8.38a		MSM_CO2	74,7 ± 25,61a	19,6 ± 8,83a	447,6 ± 116,5a	16,9 ± 3,66a	10,4 ± 3,64a	30,6 ± 3,05a
Media								PCS_atm	14,6 ± 9,79b	5,9 ± 4,07a	177,3 ± 78,6b	7,1 ± 4,52a	4,5 ± 2,7a	17,3 ± 8,5a
MSM	70.6 ± 29.4a	18.1 ± 9.52a	430 ± 76.4a	15.6 ± 4.66a	10.0 ± 3.93a	27.7 ± 5.96a*		PCS_CO2	32,1 ± 7,84ab	15,4 ± 3,41a	134,6 ± 43,1b	13,6 ± 2,12a	9,7 ± 2,1a	25,6 ± 3,51a
PCS	23.4 ± 12.4b	10.7 ± 6.20ab	156 ± 61.3b	10.4 ± 4.74a	7.13 ± 3.59a	21.5 ± 7.40a*		R2A_atm	17,9 ± 13,9a	6,4 ± 5,47a	287 ± 110,2ab	17,7 ± 8,72a	13,7 ± 8,77a	28 ± 8,18a
R2A	16.4 ± 9.05b	6.83 ± 3.66b	192 ± 127b	16.8 ± 6.32a	12.8 ± 6.41a	27.2 ± 6.06a*		R2A_CO2	14,8 ± 2,1b	7,1 ± 1,75a	97,3 ± 30,1b	15,4 ± 0,76a	11,2 ± 1,83a	26 ± 2,82a
B.
Factors	Enrichment			Lignocellulosic substrate				Treatment	Enrichment			Lignocellulosic substrate
	Shannon index	Simpson index	Species richness	Shannon index	Simpson index	Species richness			Shannon index	Simpson index	Species richness	Shannon index	Simpson index	Species richness
CO2
Modified CO2	7.23 ± 3.66a	3.98± 2.09a	50.1 ± 21.0a	2.40 ± 0.397a	2.25 ± 0.280a	3.44 ± 1.51a		MSM_atm	6,2 ± 0,61a	3,5 ± 0,36a	45 ± 11,53a	2,5 ± 1,4a	2 ± 1,1a	5 ± 3a
Ambiant CO2	5.03 ± 2.45a	2.73± 1.06a	44.4 ± 20.1a	2.36 ± 0.747a	2.12 ± 0.584a	3.78 ± 1.79a		MSM_CO2	8,8 ± 2,68a	4,8 ± 1,52a	52 ± 18,08a	2,8 ± 0,13a	2,5 ± 0,19a	4,6 ± 2,08a
Media								PCS_atm	4,4 ± 4,2a	2,3 ± 1,58a	37 ± 34,82a	2,1 ± 0,11a	2 ± 0,05a	3,3 ± 0,57a
MSM	7.51± 2.26a	4.21± 1.22a	48.5 ± 14.1a	2.71 ± 0.912a	2.30 ± 0.763a	4.83± 2.32a*		PCS_CO2	8,3 ± 4,94a	4,9 ± 2,67a	52 ± 30,44a	2 ± 0,03a	2 ± 0,01a	2,3 ± 0,57a
PCS	6.44 ± 4.63a	3.64 ± 2.41a	44.5 ± 30.4a	2.11 ± 0.122a	2.04 ± 0.0575a	2.83 ± 0.753a*		R2A_atm	4,4 ± 1,65a	2,2 ± 0,55a	51,3 ± 10,69a	2,3 ± 0,37a	2,2 ± 0,33a	3 ± 0a
R2A	4.44 ± 1.76a	2.22 ± 0.599a	48.8 ± 15.7a	2.32 ± 0.276a	2.21± 0.243a	3.17 ± 0.408a*		R2A_CO2	4,4 ± 2,22a	2,1 ± 0,76a	46,3 ± 22a	2,3 ± 0,22a	2,1 ± 0,17a	3,3 ± 0,57a

## Sheet: Table 8
Table S8 : ANCOM BC with MSM vs the other treaments (R2A and PCS) in the enrichment samples (16S amplicon)
Data derived from ANCOM-BC model are represented by log fold change (effect size), indicated with adjusted p < 0.05.
Taxa	Log Fold change of MSM	Adjusted p-values	diffexpressed
Abditibacteriota	3.99404	1.967e-08	Positive LFC
Acidobacteriota	2.49104	5.21204e-08	Positive LFC
Campylobacterota	-3.12998	0.0271458	Negative LFC
Chloroflexi	3.29057	8.42482e-10	Positive LFC
Desulfobacterota	-3.69194	0.00404488	Negative LFC
Firmicutes	-3.06526	1.10512e-05	Negative LFC
Gemmatimonadota	3.7822	1.37502e-08	Positive LFC
Planctomycetota	2.85542	3.26164e-07	Positive LFC
Unknown	-2.67309	0.00778529	Negative LFC

## Sheet: Table 9
Table S9 : ANCOM BC with PCS_CO2 and R2A_CO2 vs the other treatment for the enrichment samples (16S amplicon)
Data derived from ANCOM-BC model are represented by log fold change (effect size), indicated with adjusted p < 0.05.
Taxa	Log Fold change of PCS_CO2 and R2A_CO2	Adjusted p-values	diffexpressed
Abditibacterium	-3.47737	1.90905e-05	Negative LFC
IMCC26207	-2.07139	0.0258797	Negative LFC
Mycobacterium	-4.12378	0.000168431	Negative LFC
Nocardioides	-3.35844	0.000664517	Negative LFC
Streptomyces	-3.37275	0.00916122	Negative LFC
Bacteroides	7.91087	1.54459e-23	Positive LFC
Proteiniphilum	5.7136	0.00376128	Positive LFC
Paludibacter	7.13527	3.08926e-21	Positive LFC
Anaerocella	7.95744	4.83753e-17	Positive LFC
Macellibacteroides	9.00805	1.33057e-48	Positive LFC
Edaphobaculum	-5.22207	1.39302e-18	Negative LFC
Ferruginibacter	-2.93982	0.0423198	Negative LFC
Flavitalea	-4.20867	1.76102e-13	Negative LFC
Taibaiella	-3.59494	0.000183543	Negative LFC
Terrimonas	-4.26071	0.000664517	Negative LFC
Algoriphagus	-5.2398	7.95148e-25	Negative LFC
Leadbetterella	-3.32371	0.0207991	Negative LFC
Lentimicrobium	5.38547	1.03129e-13	Positive LFC
Pedobacter	-4.36187	5.39016e-05	Negative LFC
Pelobium	-3.24537	0.0132631	Negative LFC
Arcobacter	5.30171	0.00178283	Positive LFC
Desulfovibrio	5.14413	1.03154e-08	Positive LFC
Bacillus	-4.49816	0.00702695	Negative LFC
Paenisporosarcina	-3.76028	4.22037e-10	Negative LFC
Paenibacillus	-2.83435	0.000816955	Negative LFC
Clostridium sensu stricto 13	3.99064	0.00112808	Positive LFC
Clostridium sensu stricto 7	3.44505	0.0194744	Positive LFC
Clostridium sensu stricto 9	5.16487	7.96221e-09	Positive LFC
UCG-009	6.64018	8.4511e-40	Positive LFC
Intestinimonas	5.2509	1.10333e-32	Positive LFC
Oscillibacter	4.62467	1.03962e-06	Positive LFC
Anaerovorax	5.76128	6.44091e-25	Positive LFC
Sedimentibacter	7.92674	1.76011e-15	Positive LFC
Brevundimonas	-4.48934	7.81585e-10	Negative LFC
Parvibaculum	-2.93528	0.0355868	Negative LFC
Bosea	-2.97038	0.00971186	Negative LFC
Devosia	-4.46943	9.39902e-08	Negative LFC
Hyphomicrobium	-3.21695	0.000718578	Negative LFC
Pedomicrobium	-2.23871	0.00202723	Negative LFC
Kaistia	-2.86199	2.08058e-07	Negative LFC
Pseudaminobacter	-3.78866	0.000816955	Negative LFC
Shinella	-5.13566	8.60119e-38	Negative LFC
Nordella	-2.43134	0.00815597	Negative LFC
Pseudolabrys	-3.28564	0.0192098	Negative LFC
Sphingopyxis	-4.28918	2.44021e-35	Negative LFC
Hydrogenophaga	-3.17938	0.0259765	Negative LFC
Nitrosomonas	-3.74355	0.0365045	Negative LFC
Acidibacter	-2.59538	0.0169939	Negative LFC
Acinetobacter	6.17483	5.86289e-07	Positive LFC
Steroidobacter	-3.03258	3.27298e-06	Negative LFC
Dokdonella	-3.13825	0.00153961	Negative LFC
Rhodanobacter	-3.52909	0.00517195	Negative LFC
Luteimonas	-4.87786	8.3209e-10	Negative LFC
Pseudoxanthomonas	-3.97053	5.47303e-05	Negative LFC
Thermomonas	-4.21126	5.87336e-06	Negative LFC

## Sheet: Table 10
Table S10 : ANCOM BC with MSM_atm and MSM_CO2 vs the other treatment for enrichment samples (ITS amplicon)
Data derived from ANCOM-BC model are represented by log fold change (effect size), indicated with adjusted p < 0.05.
Taxa	Log Fold change of MSM_atm and MSM_CO2	Adjusted p-values	diffexpressed
Cladosporium	0.499848	1.24513e-11	Positive LFC
Exophiala	0.785266	3.28656e-11	Positive LFC
Penicillium	5.30403	1.45725e-07	Positive LFC
Thermomyces	2.52381	0.000891227	Negative LFC
Chloridium	7.13339	0.000125876	Positive LFC
Plectosphaerella	0.650913	1.36203e-11	Positive LFC
Metarhizium	2.3897	2.3921e-06	Negative LFC
Simplicillium	0.0623875	1.85615e-17	Positive LFC
Trichoderma	5.1347	8.74978e-06	Positive LFC
Fusarium	3.72757	7.76682e-10	Positive LFC
Humicola	5.91696	8.34445e-05	Positive LFC
Rhodotorula	0.575557	0.000120823	Positive LFC
Mrakia	2.18483	3.20484e-05	Negative LFC
Tausonia	3.85464	4.39996e-09	Negative LFC
Linnemannia	0.613006	4.85524e-06	Positive LFC
Olpidium	2.24126	8.20561e-11	Positive LFC

[truncated: 5 more sheets: Table 11, Table 12, Table 13, Table 14, Table 15]
